# Supplementary material for: Apoptotic breast cancer cells after chemotherapy induce pro-tumour extracellular vesicles via LAP-competent macrophages
Source: Redox Biol. 2024 Dec 28;80:103485. doi: 10.1016/j.redox.2024.103485 (PMC11758215; doi:10.1016/j.redox.2024.103485)
Supplement: Multimedia component 1 [file mmc1.xls]

## Sheet: matrix of 4D label free 
Protein	Description	Gene	A_1	A_2	A_3	B_1	B_2	B_3	C_1	C_2	C_3
A0A023T778	Mago nashi protein	Magohb	14936	14127.3	11265.1	7620.7	0	55008.5	0	1362.7	0
A0A067XG53	Peripheral plasma membrane protein CASK (Fragment)	Cask	0	0	2338.2	6102.9	6985.3	14905.4	6413.5	7999.7	6852.3
Q78ZJ8	RAB11B protein	Rab11b	254000	115697	143930	79726.5	211563	199553	105793	113021	198526
Q8R0T3	Wdr46 protein (Fragment)	Wdr46	91866	82385.1	81430.8	378568	154880	211238	114825	155500	212357
A0A068BGT0	Vacuolar protein sorting-associated protein 52 homolog	Vps52	16998	18587.8	17028.4	50965.9	31889.5	40433.8	24654.9	29747.5	42601.6
A0A068BIT8	Proteasome subunit beta	Psmb8	24317	66878.5	55687.1	38561.3	39681.2	72419.6	63071.8	41814.1	164934
A0A7S8ZXC7	Capsid protein p30		352170	434427	294639	19192.6	234019	190338	184961	155337	20451.4
Q61919	Envelope protein		250480	308641	295212	94929.4	375146	325595	222214	175020	141034
A0A077S2U6	1,4-beta-N-acetylmuramidase C	Lyz2	75099	86729.1	82387.4	120742	260170	203550	99267.8	50885.2	33412.8
A0A087WNM1	SLIT-ROBO Rho GTPase-activating protein 2	Srgap2	68941	45920.1	72549.6	57566.2	105964	129651	57461.2	94329.7	117990
A0A087WNP6	Protein CDV3	Cdv3	0	0	0	3166.4	8009	16593.1	9201.9	5324	4316.5
A0A087WSR1	Myelin-associated neurite-outgrowth inhibitor	Fam168b	0	0	0	3176	0	0	0	10835.3	0
A0A087WQE6	Elongin-C (Fragment)	Eloc	381540	541215	517295	610225	621205	459723	612944	708508	706804
A0A087WPZ6	Peptidyl-prolyl cis-trans isomerase (Fragment)	Ppil3	9818.8	15431.7	17724	25266.1	17992.9	17805.5	15459	19187.3	20332.5
A0A087WPL5	DEAH box protein 9	Dhx9	0	0	0	3439.4	3681.7	3221	7033.2	10137.3	10759.3
A0A087WRS3	Abl interactor 2	Abi2	0	7222.5	0	35439	25125.9	27825.6	21561.4	20271.6	19903.6
A0A087WPT7	Phosphatidylinositol-3,4,5-trisphosphate 5-phosphatase (Fragment)	Inppl1	21651	28391.3	24487.1	90354.8	70783.9	72968	55411.5	85806.2	109599
B2RWY0	Dock10 protein	Dock10	112520	1174558	1.39962e+06	378235	242364	181348	134939	194431	175919
A0A087WQN7	5-3 exoribonuclease 1	Xrn1	0	15162.1	1187.3	24222.6	6557.2	27043.5	36635.5	28485.9	65589.8
A0A087WQS2	Basic leucine zipper and W2 domain-containing protein 1	Bzw1	14884	38917	46528.9	30234.6	37419.2	50030.3	74465.8	113522	138060
A0A087WR20	Pro-cathepsin H (Fragment)	Ctsh	0	0	3040.8	47195.5	37998.9	19312.6	23988.9	56195.2	50301.2
P11276	Fibronectin	Fn1	329280	589682	348894	106078	531337	226203	197856	200801	157856
A0A087WRA7	Protein phosphatase 1 regulatory subunit 7 (Fragment)	Ppp1r7	0	13255.2	12821.1	13347.7	12209.4	5035.6	0	16748.9	14287.8
A0A087WRH2	Fas apoptotic inhibitory molecule 1 (Fragment)	Faim	0	0	2385.1	1314.4	16148.1	5138.7	2044.2	14993	11986.5
O88493	Type VI collagen alpha 3 subunit	Col6a3	103330	15308	8941.4	1276.5	955.9	4246.4	0	5856.6	331
A0A087WSE3	Striated muscle-specific serine/threonine-protein kinase (Fragment)	Speg	0	7218.6	0	8452.7	20377	25653.2	3110.4	23055.2	24358.5
A0A087WSQ7	CDK-activating kinase assembly factor MAT1	Mnat1	0	5023.7	5128.5	5806	6422.2	4994.7	3104.3	3442.5	4202.4
Q8C497	Signal transducer and activator of transcription	Stat1	705270	760158	644242	89884.5	58350.5	58115.7	135118	114167	122392
A0A087WSS1	RAB11-binding protein RELCH	Relch	0	0	0	5315.4	17557.8	2869.5	1946.5	2932.4	10321.4
A0A097PUD0	Anti-dectin-1 15E2 light chain		545060	238546	177252	81567.7	60934.4	55080.2	315657	408962	248130
A0A097PUG1	Anti-lox-1 15C4 heavy chain		90518	60249.9	62398.8	67154.1	74389.9	6278.9	93645.4	65211.4	73181.8
Q3TXP5	BZIP domain-containing protein	Atf6b	5236.9	52646.4	25106.5	58490.1	64401.8	22624.3	3437.3	2138.2	9088.7
S4R294	Protein PRRC2C	Prrc2c	0	20227.7	6022.6	5955.9	14813.5	12426.5	16307.1	4942	8192.3
V9GXE4	Actin-related protein 5	Actr5	13977	0	19273.5	0	0	0	0	4853.5	5185.3
Q8R1F4	Arhgap12 protein	Arhgap12	0	0	0	9299.9	12540.8	14889.5	11487.9	10490.2	14021.1
A0A0A0MQA5	Tubulin alpha chain (Fragment)	Tuba4a	320470	331371	217147	181590	126098	69807.7	220862	148474	214466
Q9QXZ0	Microtubule-actin cross-linking factor 1	Macf1	117530	110683	101284	81017.7	79906.2	104315	178308	213605	203438
A0A0A0MQB0	Protein odr-4 homolog	Odr4	12087	15220.7	17043.2	6820.6	5295.2	9038.7	24275.2	2660.5	4124.3
D2KHZ9	Glyceraldehyde-3-phosphate dehydrogenase	Gapdh	17377000	1.6886e+07	1.59992e+07	1.93289e+07	1.6774e+07	14349009	1.70787e+07	1.29519e+07	13187901
Q3TAB9	Ubiquitin-like modifier-activating enzyme ATG7	Atg7	145790	285320	284464	244203	92171.2	279212	99059.1	150332	163108
A0A0A6YVR2	Polyamine-modulated factor 1 (Fragment)	Pmf1	0	4382.5	0	10082.3	0	5250.7	0	0	0
A0A0A6YXR6	Complement component receptor 1-like protein (Fragment)	Cr1l	0	0	0	0	2470	8085.6	0	1648.5	1470.4
A0A0A6YVU8	Predicted pseudogene 9774	Gm9774	386620	218545	295607	352363	177962	201558	245873	243183	225352
A0A0A6YXE3	Muscleblind-like protein 1	Mbnl1	0	16178.7	14422.5	24628	2722.5	0	13406.4	20009.5	25458.5
A0A0A6YWF7	Protein lin-9 homolog	Lin9	10423	0	0	4224.7	3135.5	4158.1	1992.3	2595.8	2823.7
A0A0A6YXT6	Delta(14)-sterol reductase LBR (Fragment)	Lbr	0	41654.3	35837.8	45909.4	251185	272586	27187.8	14256.6	16084.3
Q921M8	Ubiquitin carboxyl-terminal hydrolase	Usp4	5665.2	63767.4	56820.3	135020	66158.6	193949	32335.1	61619.6	78486.1
A0A0A6YWM5	Rab3 GTPase-activating protein non-catalytic subunit	Rab3gap2	6928.5	8060.1	14483.3	29757.7	49085.1	42681.9	18230.8	27753.2	17021.4
B2RUE8	Map4k4 protein	Map4k4	6119.1	7180.2	8151.3	29024.9	41645.1	70534	15872.9	35638	1178.8
A0A0A6YWY4	REST corepressor 3	Rcor3	0	8598	7238.4	5433.7	6858.5	4997.1	4808.1	6941.2	8630.7
E9Q9M5	Ubiquitin carboxyl-terminal hydrolase 19	Usp19	16539	22542.9	39022.4	104345	72271	302490	73040.3	119280	140126
A0A0A6YX18	V-type proton ATPase subunit H	Atp6v1h	56316	51082	56561.6	104238	154254	201080	204361	246745	220044
A0A0A6YX40	Immunoglobulin superfamily member 3	Igsf3	0	0	1351.7	14974.7	17392.4	44408.1	12847.8	8305.5	8452.2
A0A0A6YX73	cAMP-dependent protein kinase type II-alpha regulatory subunit	Prkar2a	46230	71587.1	87164.6	140455	193205	169875	151667	172055	172352
Q8R0G3	Oxysterol-binding protein	Osbpl9	10959	23478.8	28425.2	49606.6	30770.4	21929.8	52554.5	46807.1	41998.6
A0A0A6YXM0	Torsin-4A (Fragment)	Tor4a	29559	10454.1	0	61419.6	13156.2	45747.9	69239	92871.9	54577.8
A0A0A6YXW7	Uridine/cytidine kinase (Fragment)	Uck2	22868	9223.9	34542.2	16753.2	68143.4	76100.5	43248	61459.6	56729.5
Q3TM37	SNW domain-containing protein 1 (Fragment)	Snw1	0	0	0	3563	5192.8	3859.7	4187.6	6409.1	5710.7
A0A0B4J1E6	Fc receptor, IgG, low affinity IIb	Fcgr2b	149480	158766	116052	91361.7	126338	208782	43818.6	23784.8	18332.3
Q4FJX1	Importin subunit alpha	Kpna4	44607	48255.5	57156.3	765776	1.23503e+06	1.02796e+06	425740	288264	437440
D3Z6M5	Myocyte-specific enhancer factor 2A (Fragment)	Mef2a	17523	4614.2	22461.7	9190.2	21102.7	9255.7	16675.7	41812.5	39678.4
Q3U5Y4	Anaphase-promoting complex subunit 5	Anapc5	39228	48788.9	42093	119345	70716.8	114854	112692	143691	114147
A0A0G2JDW2	Myosin light chain 3 (Fragment)	Myl3	32300	61636.5	50979.6	29603.1	55921.7	51132.5	32518	109042	21550
A0A0G2JDW7	40S ribosomal protein S27 (Fragment)	Rps27	396540	680312	807163	631461	29839.1	909793	550635	551595	549812
A0A1W2P6X1	Ankyrin repeat domain-containing protein 17	Ankrd17	14522	13177.7	15374.4	32225.3	37675.5	47537.9	18377.8	37823.8	80728.5
A0A494BAN1	Ubiquitin-conjugating enzyme E2D 2A (Fragment)	Ube2d2a	34657	27684	28765.3	33190.7	65738.4	116461	68129.6	71034.4	82081.8
A0A0G2JEA9	RNA-binding protein 8A	Rbm8a	15850	43197.2	43256.9	15365.2	20760	50184.4	27018.8	30566.6	31149.3
A0A0G2JEC4	Endophilin-B1	Sh3glb1	0	0	0	2082.3	5138.4	5247.4	3598.5	5012.6	4054.6
A0A0G2JEF3	Selenoprotein F (Fragment)	Selenof	0	2714.5	0	8445.1	9319.2	8291.2	4594.2	2547.3	2078
A0A0G2JEP0	Fragile X mental retardation syndrome-related protein 1	Fxr1	31801	34281.3	36949.1	26618.7	28603.8	24918.9	32243.7	19618.8	11959.7
A0A0G2JEU1	Aldehyde dehydrogenase, mitochondrial	Aldh2	605120	457820	44480.5	130830	149054	165692	210226	166940	119383
A0A0G2JEV1	Protein NipSnap homolog 2	Nipsnap2	0	0	0	5695.6	7370.6	6335.4	7527.5	6860.9	9563.5
A0A0G2JF31	Thymidylate synthase (Fragment)	Tyms	7950.7	16158.6	17512	5938.6	16197.3	12758.6	19913.2	25978.5	27665.4
A0A0G2JF52	Actin-related protein 2/3 complex subunit 1A	Arpc1a	0	0	0	3334.7	0	925.3	1667	0	9610.8
Q4KL57	C330006K01Rik protein	Ap5z1	0	0	0	3935.4	8316.1	12015.4	6404.2	2593.3	6045.7
Q7TPD0	Integrator complex subunit 3	Ints3	322280	250620	276050	474182	367174	475738	422062	552898	496104
Q9D4Z4	CID domain-containing protein	Rprd2	11235	13567.8	22024.1	21543.9	13442	11963.2	31734.7	17003.1	15243.4
A0A7N9VT17	Cysteine protease	Atg4a	62168	72349.1	76984.3	1265.3	81877.6	64836.1	93219.9	95371.6	108823
A0A0G2JFV4	RING-type E3 ubiquitin transferase	Rnf115	0	0	0	4385.7	0	3486.1	3156.6	4136.4	2698.5
A0A0G2JG00	Far upstream element-binding protein 1	Fubp1	53125	46157.2	68593.2	92942	163687	166994	117354	161903	148994
A0A0G2JG32	GPN-loop GTPase 3	Gpn3	0	0	0	9764.6	2150.1	6957.1	16538.7	5106.3	17555.1
A0A0G2JG95	Serine/threonine-protein phosphatase PGAM5, mitochondrial (Fragment)	Pgam5	0	8805.1	7911.6	3566.5	6746.5	1831.3	8656	36290.8	37485.6
A0A0G2JGD2	Protein S100-A4 (Fragment)	S100a4	687360	909753	912273	1.13082e+06	1.76248e+06	1.34062e+06	1.65694e+06	1.82646e+06	1.78481e+06
A0A0G2JGK0	Elongator complex protein 6	Elp6	0	0	0	6275.6	5059	0	4096.4	3874.8	0
A0PJ90	Nub1 protein (Fragment)	Nub1	18027	35942.1	17466.6	4899.5	13392.5	11403.5	21251.2	15226.7	15151.4
Q6PHZ2	Calcium/calmodulin-dependent protein kinase type II subunit delta	Camk2d	0	0	0	9233.4	14957.6	11034	11014.3	8899.5	3159
A0A0G2JGX4	Sodium/potassium-transporting ATPase subunit alpha	Atp1a3	0	0	0	8264.9	2773.5	32455.9	0	1880.1	1244.3
K3W4P2	Integrator complex subunit 1	Ints1	12605	5431.1	8689.3	65534	47025.8	91434.8	51212.5	83997	55514.9
Q3U6F1	Recombining-binding protein suppressor of hairless	Rbpj	334000	382111	384307	484019	296812	314162	367309	342227	358420
A0A0J9YTY0	Septin	Septin11	981060	1.25356e+06	1.23853e+06	980517	978723	725312	820525	823839	840608
A0A0J9YU23	DNA-directed RNA polymerase III subunit RPC9	Crcp	0	0	0	12450.4	23495.8	12056	0	8365.5	9290.7
A0A0J9YU62	C-terminal-binding protein 1	Ctbp1	394930	525897	481953	484235	262092	407830	357627	242650	281057
A0A0J9YUD8	High mobility group protein B1	Hmgb1	65699	130872	136076	67559.6	127086	130849	135667	145199	96858
Q99LE7	Paxillin (Fragment)	Pxn	9766	72551	15673.2	55435.9	44489.7	80197	36249.8	29460.4	37746
Q61074	Protein phosphatase 1G	Ppm1g	9431.7	27979	14018.6	237191	269707	71702.6	21801.9	282647	263022
A0A0N4SUH4	Pumilio homolog 3	Pum3	82118	74472.3	115013	304905	325749	508722	117147	252520	218515
A8Y5I6	Ankyrin repeat and SOCS box protein 3	Asb3	619490	0	904596	4938.6	162554	115278	3803.9	242352	143685
A0A0N4SV10	Ethanolamine kinase 1	Etnk1	0	13493.6	20391.4	11545.3	14343.5	12018.6	22863.6	41963.2	29399.6
Q3TZK9	Zinc finger protein 638 (Fragment)	Zfp638	0	0	3921.3	9143.5	16328.4	2257.1	5408.7	982.9	1255.5
A0A0N4SV66	Histone H2A	H2aj	282700	216611	148300	40352.6	196931	53263.7	93927.7	26741.1	32325.6
A0A0N4SV74	WASH complex subunit 2 (Fragment)	Washc2	24470	0	893.3	5199.4	16312	16698	25782.2	13437.2	31363
A0A0N4SVB8	ADP-ribosylation factor-like protein 8B	Arl8b	5767.8	2585.1	2002	26912.8	23004.1	50148.5	28841.9	27425.2	37281.7
A0A0N4SVC2	Transformer-2 protein homolog alpha	Tra2a	18824	15962.5	29728.4	13792.2	29044.9	7942.9	21475.9	7768.4	2944.6
A0A0U1RNP5	Electron transfer flavoprotein subunit beta (Fragment)	Etfb	52058	18284.3	0	18393.3	85059	26416.7	86637.2	36636	59909
A0A0N4SVK3	U6 snRNA-associated Sm-like protein LSm5	Lsm5	19662	33693.9	33413.8	35349.3	36864.9	17862.6	43345.4	36074.2	41617.8
Q6DI78	Eif4g3 protein (Fragment)	Eif4g3	0	0	0	0	2043.4	5142.7	4371.1	0	4679
A0A0N4SVQ1	Cytochrome c oxidase subunit NDUFA4	Ndufa4	13125	4395.2	3536.7	17338.1	50934.4	41456.2	57674	23003.4	38278.3
Q3U935	Uncharacterized protein	Cnbp	20558	80196.9	59830.1	32565.9	39791.4	84013.3	21776.1	28379.2	32969.8
A0A0N4SVT3	Guanine nucleotide-binding protein subunit gamma (Fragment)	Gng12	0	1669.1	0	8761.3	14215.9	38467.2	18016.5	27729.6	26050.2
A0A0N4SVU8	Transmembrane protein 176A (Fragment)	Tmem176a	7623.7	11052	11217.8	26394.4	70375.6	0	37438.7	34555.3	0
A0A0N4SVV8	L-lactate dehydrogenase (Fragment)	Ldhb	0	4212.5	3164.9	3079.6	2247.4	3725.5	3927.6	9464.8	6860.1
A0A0N4SW07	V-type proton ATPase subunit E 1 (Fragment)	Atp6v1e1	0	0	0	21032.1	61657.1	54676.5	38122.6	39050.9	39988.4
A0A0N4SW94	Myeloid-associated differentiation marker (Fragment)	Myadm	0	0	4239.2	8928.6	0	7592.9	4880.7	9055.7	0
A0A0N4SW95	NACHT, LRR and PYD domains-containing protein 14	Nlrp14	532650	573231	703529	61570.8	0	0	0	41994.6	0
Q3U521	Uncharacterized protein (Fragment)	Wbp11	0	0	0	13674.8	0	25268.1	10077.9	12379.3	0
Q3UJT6	BRCT domain-containing protein	Rfc1	1689.3	10812.3	14724.3	1251.2	7828.1	19101.5	3820	1174	0
A0A2R8W6F2	Platelet-derived growth factor subunit B (Fragment)	Pdgfb	0	33057	0	0	21645.1	0	0	0	0
A0A0R4J1C2	Calcium-activated neutral proteinase small subunit	Capns1	0	30942.3	37932.9	67845.4	97526.6	70669.5	76704.4	57499.1	52784.2
A0A0R4IZY0	Thimet oligopeptidase	Thop1	367570	281568	326810	715876	697632	289609	1.48327e+06	2.00001e+06	2.04104e+06
Q91XI1	tRNA-dihydrouridine(47) synthase [NAD(P)(+)]-like	Dus3l	0	0	2011.5	10012.7	10440.6	15812.3	8801.3	10606.7	10638.9
B2RQ13	X99384 protein	Pald1	0	0	0	725.6	765.2	888.9	0	1328.5	2008.3
A0A0R4J008	Histone deacetylase 2	Hdac2	74266	137528	119973	387890	325362	403129	337368	407455	548142
A0A0R4J016	tRNA-dihydrouridine synthase	Dus4l	0	0	0	0	7619.4	11471	8480.8	0	0
D3Z217	Thiopurine S-methyltransferase (Fragment)	Tpmt	10516	30564.6	21062.2	2210.7	3718.1	17761.6	10004.5	16560.6	11192.6
A0A0R4J025	RCC1 and BTB domain-containing protein 1	Rcbtb1	0	0	0	10599.1	4563.4	10750.1	5114.7	6175	1865.9
Q99K01	Pyridoxal-dependent decarboxylase domain-containing protein 1	Pdxdc1	22789	23960.1	37198.9	84404.2	46297.2	311626	55630.1	69137.3	87277.1
Q3U6J4	Uncharacterized protein (Fragment)	Mettl3	0	0	0	0	0	340.5	4306.7	963.4	8995.7
Q3TV90	Uncharacterized protein (Fragment)	Luc7l	20815	40060.7	46187	37298.4	40232.5	61727.6	20376.4	19620.4	23411.5
A0A0R4J052	Hydroxyacylglutathione hydrolase, mitochondrial	Hagh	6635.3	12837.8	10839.9	169593	286888	88490.9	298320	290461	294590
A0A0R4J069	Selenocysteine lyase	Scly	0	0	5758.4	23019.5	29503.8	53770.9	24573.4	27869.3	31508.8
A0A0R4J079	Golgi resident protein GCP60	Acbd3	222230	300338	304134	189334	217285	176793	237563	226205	186947
A0A0R4J083	Long-chain specific acyl-CoA dehydrogenase, mitochondrial	Acadl	152790	177698	201800	84936	75927.7	153940	127557	111326	96482.9
A0A0R4J1F6	UDP-N-acetylhexosamine pyrophosphorylase	Uap1	2105.5	0	2061	33611.1	98812.5	128204	32957.4	128075	155661
A0A0R4J091	DNA polymerase epsilon subunit 3	Pole3	0	0	0	19172.7	23719.3	14853.6	28533.8	17797	16395.7
A0A0R4J0A0	Epidermal growth factor receptor substrate 15	Eps15	0	0	0	0	0	24240.3	0	0	0
Q8K1H4	Flt1 protein	Flt1	0	0	0	6971.6	17493.7	0	56836.9	56407	52760.1
A0A0R4J0B4	CMP-N-acetylneuraminic acid synthase	Cmas	103620	99129.2	95839.1	179746	179556	297948	144126	245066	262498
D3Z4E0	Amine oxidase	Il4i1	78457	5303.3	22125.1	4691	8905.2	513.4	120523	126892	85812
A0A0R4J0C8	3-5 exoribonuclease 1	Eri1	5657.8	8180.6	3285.4	49676.4	53719.3	58988.2	40351.3	42156.2	42547.8
A0A0R4J0E4	Integrator complex subunit 7	Ints7	119920	85068.4	135775	48777.4	41524.4	55750.8	69916.9	51170.8	63268.2
Q8R3X7	Phosphoenolpyruvate carboxykinase (GTP) (Fragment)	Pck2	239020	0	1748.5	32037.5	11406.5	5258.4	7949.4	36207.6	8961.7
A0A3B2W7G1	Glutaminyl-peptide cyclotransferase	Qpct	0	0	0	736.5	16534.1	26930.6	11940.6	6173.1	8206.6
D3YTQ5	Acyl-CoA dehydrogenase family member 11	Acad11	0	0	0	92682.8	0	0	0	0	0
A0A0R4J0I9	Prolow-density lipoprotein receptor-related protein 1	Lrp1	206830	282760	115763	271903	387245	594290	178346	167190	179260
A0A0R4J0J5	Integrator complex subunit 9	Ints9	198240	12570.1	28323	49595	29053.8	34370.7	91084.6	163895	201145
A0A0R4J0J6	THO complex subunit 5 homolog	Thoc5	20402	162276	160895	172318	136500	160673	135579	221890	209908
Z4YL78	Cytoskeleton-associated protein 5	Ckap5	0	3570.4	6044.4	23218.9	17611.4	28942.3	26975.1	125370	64740.5
Q8C7Y2	Conserved oligomeric Golgi complex subunit 6	Cog6	10755	20174.3	23490.3	35490.5	33492.8	20766.6	0	46557.6	43898.3
A0A0R4J0M1	Tubulin-folding cofactor C	Tbcc	8465.3	26427.1	33926.9	52569.4	74221.5	59407.8	99977.6	113459	82288.5
A0A0R4J0N5	Programmed cell death protein 2	Pdcd2	0	4559.1	8101.7	6453.9	8024.9	16574.5	4178.7	5939.6	6629.8
A0A0R4J0P5	Proline-serine-threonine phosphatase-interacting protein 1	Pstpip1	17458	58150.9	120735	46633.9	35766.7	64294.3	10532	1406.9	8025.3
Q3TUQ8	Poly(A)-specific ribonuclease PARN	Parn	0	0	0	9670.4	3702.3	9466.3	2396.1	10472.7	3977.9
Q3V159	Uncharacterized protein	Lmnb2	0	7371	3507.7	19632.9	35419.5	8522.3	24211.6	21854.8	22106.3
Q3TR20	Component of oligomeric Golgi complex 7	Cog7	4817.1	0	0	0	987.9	2289.4	3801.7	23907.2	4326.6
A0A0R4J0U2	Serine/threonine-protein phosphatase 4 regulatory subunit 2	Ppp4r2	53135	109921	77734.2	59191.3	43302.1	58530	44659.6	46876.1	47182.6
A0A0R4J0U7	COMM domain-containing protein 5	Commd5	109270	26064.3	102760	162366	190479	170021	163320	189739	187315
A2RSY6	TRMT1-like protein	Trmt1l	13857	39242.7	30086.9	51751.9	30599.1	62634.5	37406.9	45908	59785.8
A0A0R4J0V5	DNA-directed RNA polymerase subunit	Polr2a	1611700	1.69596e+06	1.5995e+06	2554194	1.14062e+06	1.61775e+06	1.13042e+06	1.8318e+06	2.05038e+06
A0A0R4J0W6	Leucine-rich repeat-containing protein 40	Lrrc40	21996	10738.1	7240.8	25862.6	41695.8	39710.1	57228.6	40816.1	57309.9
D3Z0V2	Rho guanine nucleotide exchange factor 7 (Fragment)	Arhgef7	0	0	7424.4	12473.2	13020.3	35272.3	11535	14372.4	14958.8
A0A0R4J0Z1	Protein disulfide-isomerase A4	Pdia4	315760	65032.2	79936.8	91313.6	88265.6	64780.3	43834.5	62214.3	54477.2
Q8R146	Acylamino-acid-releasing enzyme	Apeh	0	12476.3	1879.5	35063.5	46906.6	86071.5	168883	279273	300890
A0A0R4J114	U3 small nucleolar RNA-associated protein 25 homolog	Utp25	45559	60989.7	28640.1	53626.3	38697.7	88659.5	68209.1	243466	193076
A0A0R4J124	SRSF protein kinase 2	Srpk2	0	0	0	4895	8302.8	18667.3	3612.8	15887.4	23831.9
A2AQZ5	Phytanoyl-CoA dioxygenase domain-containing protein 1 (Fragment)	Phyhd1	0	0	0	3233	8232.9	10257.4	2779.4	3428.9	1351.1
A0A0R4J140	Clustered mitochondria protein homolog	Cluh	386220	435873	433101	971993	595352	973279	812513	1.19249e+06	1.32278e+06
A0A0R4J146	5-nucleotidase	Nt5c3b	0	0	0	25871	22300.7	38880.2	2272	28344.7	22460.2
A0A0R4J150	Oxysterol-binding protein	Osbpl8	99251	119234	105630	132120	346044	325993	113298	125284	135948
A0A0R4J170	Transcription activator BRG1	Smarca4	361270	434629	428696	553644	433319	389466	444290	430474	377503
B9EKY0	Dennd4b protein	Dennd4b	1837.6	0	0	56657.2	1840.1	0	2243.6	3866.3	6489.5
A0A0R4J187	ATP-dependent DNA helicase 2 subunit 1	Xrcc6	173600	148130	143150	326291	384980	297364	284384	274754	292764
A0A0R4J195	Regulation of nuclear pre-mRNA domain-containing protein 1B	Rprd1b	8436.1	4769.9	17599.4	22069	31289	32741.4	26728.6	30720.4	29987
A0A0R4J1C8	Macrosialin	Cd68	36827	171472	176544	113989	32691.1	56988.4	158109	178849	23410.1
A0A0R4J1D0	Copine-2	Cpne2	0	0	0	3809.9	2938.5	8450.3	0	0	0
Q80T06	Elongation factor 1-delta	Eef1d	7145000	9.90575e+06	9.6217e+06	6.29102e+06	5.74341e+06	3562421	6.58711e+06	6.54938e+06	5.61533e+06
A0A0R4J1F8	WD repeat and HMG-box DNA-binding protein 1	Wdhd1	0	61114.1	54282.8	75324.7	94710.3	76986.2	143389	206340	228778
A0A0R4J1H6	Golgin subfamily A member 3	Golga3	9164.2	114349	78507.8	152414	93336.4	66105.6	36866.1	41304.1	45428.6
F6ZFU0	Elongation factor 1-delta (Fragment)	Eef1d	496690	692230	672882	558131	731278	351900	673323	600819	604526
A0A0R4J1Q0	Enhancer of mRNA-decapping protein 4	Edc4	14227	25685.9	23539.9	475844	83440.7	109158	98562	49597	116323
A0A0R4J1R9	ERI1 exoribonuclease 3 (Fragment)	Eri3	0	0	0	3428.9	9384.9	2790.3	6973.6	3467.5	20098.9
G3X8W7	Cell division cycle protein 23 homolog	Cdc23	64355	28944.2	37191.8	109630	74462.9	138006	28348.9	90319	111447
Q3UWX1	Uncharacterized protein (Fragment)	Txndc5	2096.4	12283.5	9024.7	16063	7574.4	7334.8	10710.3	6416.9	4473.8
B9EIT8	RNA (guanine-9-)-methyltransferase domain-containing protein 2	Trmt10a	0	7052.6	33308.1	15664.6	18276	22812.9	11162.2	26479	34641.6
Q0X0E6	C-domain 1 (Fragment)	TNFA	68460	78536.2	78944.7	3725.9	5029.5	3159.5	4287.6	1906.3	1026.4
A0A0R4J233	Septin	Septin10	22052	14886.6	22372.5	72963.4	23044.3	63763.2	31579.6	31151.9	29437.8
A0A0R4J243	Sin3 histone deacetylase corepressor complex component SDS3	Suds3	0	0	0	7499.1	12827.8	0	7883.6	0	5427.5
A0A0R4J254	Exportin-4	Xpo4	187570	128645	179478	206948	262674	254992	454767	551674	521018
G3UZI2	Heterogeneous nuclear ribonucleoprotein Q	Syncrip	169060	197972	161385	115062	181940	182437	594116	200268	148244
A0A0R4J260	Ubiquitinyl hydrolase 1	Otud4	5879.6	7036.3	6368	15269.7	12432.3	16297	9634.1	11728.9	13921.2
Q8C8I3	Eukaryotic translation initiation factor 2D	Eif2d	0	0	0	2951.2	9874.4	16957	1702	7225.2	3514.8
A0A0R4J2B0	CUGBP Elav-like family member 2	Celf2	43047	72147.2	91746.9	55035.4	98222.4	96499.3	69662.4	46232.8	67642.5
A0A0R4J2B6	Retinoblastoma-binding protein 5	Rbbp5	27051	20660.8	18397.8	50708.3	60515.7	77217.2	57715.7	45330.5	59920.3
A2RTH5	Leucine carboxyl methyltransferase 1	Lcmt1	20341	8105.7	9437.5	24712.8	21210	17376.6	23320.9	30174.3	26748.1
A0A0U1RNJ8	Ly6/PLAUR domain-containing 11	Lypd11	191120	161807	0	0	0	47462.2	0	648.8	0
A0A0U1RNK7	Dedicator of cytokinesis protein 7	Dock7	0	14497.8	5617.4	76240.3	94112.8	103258	61580.7	75583.3	90269.7
A0A0U1RNN0	Urokinase plasminogen activator surface receptor	Plaur	0	0	0	3004.8	2696.5	6087	0	1438	772.6
A0A0U1RNN5	Leukosialin (Fragment)	Spn	0	0	0	530.1	2552.8	5593.7	1543.8	0	0
A0A0U1RPG9	Unconventional prefoldin RPB5 interactor (Fragment)	Uri1	1880.9	0	15996.2	8725.1	16593.7	16902.5	9947.3	6247.3	6726.7
Q3TDH2	Uncharacterized protein	Garre1	17694	13225.9	12723	0	0	0	19773.8	23042.6	20012.6
A0A0U1RP93	Myosin regulatory light chain 2, skeletal muscle isoform	Mylpf	0	6128	4073.9	0	0	0	2228.9	68923.9	0
Q3UQ70	B-block_TFIIIC domain-containing protein (Fragment)	Gtf3c1	0	0	927.7	17220.2	2852.8	17881.2	2408.8	6181.6	4783.8
A0A0U1RPL0	Ataxin-2-like protein	Atxn2l	266070	373468	435664	544654	504650	406635	391186	445208	427446
A0A0U1RPY8	Coronin (Fragment)	Coro1a	9078.4	26659.6	22549.1	14667.5	0	10777.7	13600.1	14400.5	9837.4
A0A6I8MX03	UBC core domain-containing protein		0	0	20553.7	30246.2	8164.5	7671.9	6040	5652.9	6939.8
A0A140LHA2	Mitotic checkpoint protein BUB3	Bub3	2576400	2.68523e+06	2651785	2.5507e+06	1.88735e+06	1.90908e+06	2.10325e+06	2.20855e+06	1.90344e+06
A0A140LIH0	Mediator complex subunit 25 (Fragment)	Med25	3810.4	4590	4027.1	20610	5061.2	18901	2821	2851.1	2698.7
A0A140LHL5	NAD-dependent protein deacetylase	Sirt2	0	0	5289.8	6087.8	38009.3	56906.1	13735.5	17453.4	15853.5
Q3U1W3	Uncharacterized protein	Adam9	0	0	0	8632	13926	16062	4278.5	5967.1	3732.8
A0A140LIG8	X-ray radiation resistance-associated protein 1	Xrra1	11583	2.77368e+06	2.37956e+06	0	0	0	0	35085.7	0
D3Z684	Gem-associated protein 7 (Fragment)	Gemin7	0	0	6049.1	31510.8	28822.9	24941.5	12195.8	8703.2	9178
A0A140LJE8	Interferon regulatory factor 3 (Fragment)	Irf3	0	0	0	5289.8	3369.7	7337.8	10613.1	8442.1	11188.9
A0A140T8R7	REST corepressor 1	Rcor1	55431	118752	109291	26261.5	71007.4	39528.2	123968	34141.1	41739.5
Q9CW46	Ribonucleoprotein PTB-binding 1	Raver1	29061	21850	56303.6	75856.5	52828.3	70939	130164	92994.3	78984.4
Q05AF0	Fam50a protein	Fam50a	0	0	0	7449.4	18892.9	17950.2	12324.5	6363.1	1862.4
Q9DBD5	Proline-, glutamic acid- and leucine-rich protein 1	Pelp1	0	0	0	8605.1	8857.7	11794.6	7838	1247.9	8170.9
Q3TRC8	Arrestin_C domain-containing protein	Arrb2	157370	260226	217448	97232.5	97665.2	173699	158536	99153.2	124976
A0A1B0GS13	Apoptosis regulator BAX (Fragment)	Bax	0	11514.4	4315.8	10776.6	23336.3	43514.4	6632	0	0
A0A171EBL2	E3 ubiquitin-protein ligase RNF213	Rnf213	769310	949285	857060	564794	272672	334040	517771	696222	1.03632e+06
A0A1B0GR08	Gamma-tubulin complex component (Fragment)	Tubgcp2	149520	65543.4	48060.1	168978	158978	228288	114262	184702	233393
A0A1B0GR11	Transaldolase	Taldo1	281590	242219	240808	429333	547356	642598	2.05574e+06	1.98761e+06	2.67056e+06
A0A1B0GR18	MOB kinase activator 2	Mob2	0	0	0	12057.4	2810.6	6886.4	5107.3	11918.9	6187.7
D6RG78	Single-stranded DNA-binding protein 2	Ssbp2	0	0	0	3349.3	3692.9	5970.1	0	2604	3952
A0A1B0GSP5	Pyridoxal phosphate homeostasis protein (Fragment)	Plpbp	0	0	0	1932.7	6292.5	9619.5	0	2249.8	1899.5
A0A1B0GRU3	Zinc finger CCCH domain-containing protein 4	Zc3h4	0	4929.5	12347.5	28773.9	14857.6	9627.2	9905.7	10161.4	9857.5
A0A1B0GRU8	Pre-mRNA-processing factor 40 homolog A	Prpf40a	106500	152774	116099	168380	186217	115279	141554	98671.4	80054.6
Q3UBN8	Uncharacterized protein	Bpnt1	0	6094.2	6961.5	16122.9	31116.1	84942.8	34283.5	32564.1	25860.5
A0A1B0GS63	Arfaptin-2	Arfip2	0	1148.4	20434.5	22756.9	43953.3	22040.1	20897.3	16502.5	30062.1
A0A1B0GS96	BRISC complex subunit Abraxas 2 (Fragment)	Abraxas2	0	0	0	5311.4	6881	6613.2	5230.8	0	4077.5
Q3UM23	Ribonuclease inhibitor	Rnh1	414830	555680	475977	165477	159306	322488	191082	186506	216448
A0A1B0GSR3	Splicing regulatory glutamine/lysine-rich protein 1 (Fragment)	Srek1	14975	23702.2	5438.1	0	4017.7	28898.5	18031.8	0	1262.2
A0A1B0GSU0	Aldehyde dehydrogenase family 16 member A1	Aldh16a1	108470	97709.4	104537	242857	288497	204718	215316	364587	485132
P06151	L-lactate dehydrogenase A chain	Ldha	575710	519866	770315	473500	1.01684e+06	1.44977e+06	920230	530726	449473
A0A1B0GSX7	Nuclear pore complex protein Nup96	Nup98	503060	278931	358348	66964.7	43635.9	121806	53415.4	49507.5	88126.5
A0A1B0GT92	Glycogen [starch] synthase	Gys1	0	0	0	7456.5	2723	4423	6603.8	5404.9	3614.5
A0A1B0GX25	Histone deacetylase 6 (Fragment)	Hdac6	0	0	0	1873.6	890.2	4307.8	1406	9747.4	7515
G3UYQ2	BCL2-associated athanogene 6	Bag6	237200	160622	142914	187356	183878	107104	190911	154129	159526
E9Q405	Unconventional myosin-XVIIIa	Myo18a	49362	132441	131931	255403	125189	248777	235754	272369	212414
G5E8I8	Calcium homeostasis endoplasmic reticulum protein	Cherp	30313	29391	80905.2	116315	166428	122649	121024	78710.6	42019.8
A0A1D5RLF2	PSME3-interacting protein (Fragment)	Psme3ip1	0	8808.4	7561.4	9996.6	0	1635.7	0	6585.9	7730.8
Q3UJU3	E3 ubiquitin-protein ligase	Wwp2	9792.9	0	0	20477.1	6213.8	41891.8	63566.8	54994.8	72901.5
B2RXR3	Cnot1 protein	Cnot1	42075	49612.8	38663.4	272319	138570	244834	139442	237315	430277
A0A1G5SK44	Schlafen family member 5	OTTMUSPWKG00059391	4895.8	0	6312.5	3978.8	0	0	4941.3	0	15032.5
A0A1I7Q4G8	Transcriptional repressor p66 alpha	Gatad2a	65539	136212	135114	141218	103696	62152.5	70487.5	76491.8	175225
Q4FCQ7	Arginyl-tRNA--protein transferase 1	Ate1	0	2702.8	1952.9	41557.4	16124.3	18408.3	8474.8	17808	22209.6
A0A1L1SQA8	40S ribosomal protein S25	Rps25	659520	574781	580255	536246	978306	1.09469e+06	694795	592565	708998
A0A1L1SUA9	FXYD domain-containing ion transport regulator	Fxyd2	0	0	0	0	10777.1	14240.1	13503.8	0	19209.9
A0A1L1SQW1	Leucine-rich repeat flightless-interacting protein 2	Lrrfip2	177270	317381	0	0	0	0	0	0	0
A0A1L1SRC3	RNA-binding protein 7	Rbm7	3947.4	6654	3222.6	4363	19444.2	21493	16268	2188.6	6500.4
A0A1L1SRG5	Alpha-crystallin B chain (Fragment)	Cryab	0	13582.8	13747	0	11204.9	0	0	14290.5	0
A0A1L1SRW2	Ubiquitin-like protein 7 (Fragment)	Ubl7	0	0	0	9986.6	2344.2	14906.7	9022.6	6894.7	2498.1
A0A1L1SRX2	AMP deaminase	Ampd3	0	18396.3	0	36449.3	8354.1	23268.3	53995.9	24845.6	63909.5
A0A1L1SST5	Maspardin	Spg21	78937	49149.7	12111.3	18883.5	50117.8	64064.6	42220.1	75322.8	68162
Q45VK5	Interleukin enhancer-binding factor 3	Ilf3	95685	134298	97758.3	110838	564328	277605	303072	259424	217920
A0A1L1STE6	Isocitrate dehydrogenase [NAD] subunit, mitochondrial	Idh3a	137960	130729	131754	122582	84881.6	111354	106680	98553.8	88429.4
A0A1L1STF9	SAFB-like transcription modulator	Sltm	0	2642	0	4685.2	7104	4223.4	0	0	5450
A0A1L1SUU4	Secretory carrier-associated membrane protein (Fragment)	Scamp2	10919	11894.1	14351.1	14278.5	14136.1	25821.8	9879.1	9839.5	11463.8
A0A1L1SVC7	COMM domain-containing protein 4 (Fragment)	Commd4	4037.6	8620.8	13327.7	53405.3	59515.8	42529.2	26661	26375.5	30417.4
A0A1S6GWG6	Vacuolar proton pump subunit B	Atp6v1b2	573220	678749	635621	876229	758353	974527	593659	620935	598382
E9PZ88	Alpha-mannosidase	Man2c1	0	5592.6	4062	14951.1	14497.6	26265.4	16496.2	7838.6	25908.6
A0A1S6GWH2	RNA helicase	Ddx39b	1057400	799559	942152	606519	744182	861060	1.62352e+06	1.77751e+06	1.79147e+06
S4R1L5	Baculoviral IAP repeat-containing protein 6	Birc6	5865.7	55919	56495.5	54585.1	82743.4	98403.4	70986.5	54946.1	51847
A0A1S6GWH4	NOL1/NOP2/Sun domain family member 2	Nsun2	586950	392798	366084	214126	237282	236733	283767	226080	188574
B9EHN0	Ubiquitin-activating enzyme E1	Uba1	4911400	4.65896e+06	4.80406e+06	5.10822e+06	4.02712e+06	4.84807e+06	5.35744e+06	6.5748e+06	6.58716e+06
A0A1S6GWH9	Nuclear cap-binding protein subunit 2	Ncbp2	60264	106339	103787	105227	146165	95981.4	81881.5	66614.2	71405.2
F6TGV1	Ribosomal RNA-processing protein 40 (Fragment)	Exosc3	7088.5	0	0	23669.2	26858.9	21194.2	47158.7	18661.6	34092.3
Q148S9	Wbscr22 protein	Bud23	16033	8341.4	19171.4	78972.1	106022	105980	64606.6	78119	52641.2
Q148R8	Integrator complex subunit 2	Ints2	12725	2612.2	31801.7	49408.9	37778.3	48430.2	8499.9	18259.9	42520.9
E9Q8D5	CCR4-NOT transcription complex subunit 2	Cnot2	52415	21381.1	13000.6	27494.4	74087.4	49593.4	26694.8	33795.9	32264.8
A0A1S7D812	Exosome complex component CSL4 short isoform (Fragment)	Exosc1	102050	119918	97711	122110	96608.7	87844.2	106387	54293.4	63146.5
Q8CGJ6	Epb4.1l2 protein (Fragment)	Epb41l2	0	0	4928	11380.3	42157.7	18157.4	12071	47268.4	13019
A0A1W2P6L9	Peroxidasin homolog	Pxdn	0	0	0	9738.7	0	0	0	875.3	596
A0A1W2P6P1	Small glutamine-rich tetratricopeptide repeat-containing protein alpha (Fragment)	Sgta	38654	66832.9	56057.3	121292	69815.3	81871.4	20615	67174.3	37577.6
A1L0U3	Histone H3 (Fragment)	Hist1h3e	32276000	2.91174e+07	2.86484e+07	1.57612e+07	2.86381e+07	2.21038e+07	1.72702e+07	4.53964e+06	4.10317e+06
Q6ZWZ6	40S ribosomal protein S12	Rps12	802940	1.0122e+06	1.07271e+06	1336270	1.19987e+06	1.18132e+06	552365	821109	840184
A0A1W2P7E1	Histone chaperone ASF1A (Fragment)	Asf1a	0	0	8846.4	0	0	22523.4	18575.4	0	16366
A0A1W2P7H2	Mitochondrial import inner membrane translocase subunit	Timm13	0	0	0	8550.1	5118.6	3259.7	9748.6	6669.4	5880.8
Q61133	Glutathione S-transferase theta-2	Gstt2	0	0	0	11059.6	19305.6	18334	35462.5	27293.4	32669.6
A0A1W2P7L5	C-1-tetrahydrofolate synthase, cytoplasmic (Fragment)	Mthfd1	0	0	0	3099.1	3083.7	0	5766.2	8674.3	5768.1
A0A1W2P7Q6	Exportin-T	Xpot	189470	149557	175758	269743	219372	351024	278300	223710	280108
A0A1W2P7S8	Predicted gene, 32717	Gm32717	0	0	3785.3	6987.9	5455.2	4593.8	4640.5	5395.8	6839.6
A0A1W2P7X0	ABRA C-terminal-like protein (Fragment)	Abracl	1009.4	3960.9	6084.6	26907.9	43944.3	77840	26764.3	27069	26054.5
A0A1W2P8F6	Phosphatidylinositol-4,5-bisphosphate 3-kinase	Pik3cg	2811.2	0	13592.9	6365.5	5764.3	5158	37927.7	53756.7	86590.5
A0A1Y7VIX3	AT-rich interactive domain-containing protein 4B	Arid4b	0	10482.1	8004.9	15957.9	6532.7	6546.4	10428.2	8477.2	3424.5
A0A1Y7VIZ0	Ras-related protein Rab-32	Rab32	0	0	0	3522.3	6451.5	1925.2	5104.4	9842.8	17770.3
A0A1Y7VNC1	Maleylacetoacetate isomerase	Gstz1	0	0	0	2914	6954.6	4558.9	5556.7	7494.2	8427.2
A0A1Y7VKC0	Mediator of RNA polymerase II transcription subunit 10 (Fragment)	Med10	0	23676.8	23544.7	15016.6	51001.4	31627.3	36148.4	30759.6	30425.9
E0CY91	Ubiquitin-like protein 5	Ubl5	0	4788.9	1990.4	4246.1	15631.1	8821.3	10775.3	6414.9	7305.4
S4R1N6	40S ribosomal protein S18	Rps18	2721000	2.72946e+06	2.14684e+06	4.38937e+06	5.25243e+06	4.08919e+06	2.52573e+06	2.86632e+06	3.05816e+06
A0A1Y7VLK0	Peptidylprolyl isomerase	Fkbp3	23552	13980.1	1694.3	18456.5	46937.9	73495.2	29492.1	22895.1	8178.3
A0A1Y7VM65	Glutaredoxin-1	Glrx	0	0	0	5036.4	5514.1	9964.6	4544.7	4432.5	5756.8
A0A1Y7VM80	Inverted formin-2 (Fragment)	Inf2	0	1969.8	2614.4	14703.7	26125.8	17934.3	41601.8	37806.6	35411.7
A0A1Y7VNI5	Ena/VASP-like protein (Fragment)	Evl	0	6893	0	0	3762.9	0	2563.9	3432.8	2992.3
Q9JKE5	Non-specific serine/threonine protein kinase	Mark3	0	0	0	6547.6	6229.5	4759.4	6948.2	3497.4	4174.9
Q3UN35	Beta-1,4 N-acetylgalactosaminyltransferase	B4galnt1	54121	58090.3	62127.1	79066.9	93112.9	81107.9	59894.7	62730.6	27688.1
A0A240FAT1	Capsid protein p30		122330	174774	169015	127823	266190	241168	190943	0	70864.4
A0A286YCS0	THO complex subunit 7 homolog	Thoc7	87122	141514	147792	178167	248235	130195	242613	209996	152476
A0A286YCX6	Trafficking protein particle complex 8	Trappc8	4938.2	5808.9	17863.4	56147.1	59566.5	82381.3	19115.4	26512	23940.9
Q3UUI1	Peptidase_M3 domain-containing protein	Nln	0	2883.2	1071.5	16331.3	46647.4	25407.5	86249.5	79143.6	147479
A0A286YDA2	Nucleolar and coiled-body phosphoprotein 1	Nolc1	0	129634	113106	456751	461348	169875	2.40923e+06	1.49797e+06	1.06061e+06
A0A286YDB8	Elongator complex protein 3	Elp3	0	4469.5	4215.6	7939.8	9633.7	5808.7	9180.4	8804.8	11823.4
E9Q390	Myoferlin	Myof	0	0	0	4214.9	2782.2	7665.8	0	0	1503.2
A0A286YDI8	Sec24-related gene family, member C (S. cerevisiae)	Sec24c	0	5767.8	0	66306.7	26936.4	87653	75948.9	93777.3	133101
A0A286YDN1	Echinoderm microtubule-associated protein-like 3	Eml3	0	0	0	9641.2	10215.9	9997.3	10854.1	21450	36152.1
A0A286YDP0	Centrin-3 (Fragment)	Cetn3	0	0	6843.4	12654.8	19614.1	10608.7	12621.1	7770.3	6741.2
Q3TTA2	Uncharacterized protein (Fragment)	Rasa1	0	0	0	0	0	10059.7	3176.8	6472.3	0
A0A286YDU2	Ataxin-2 (Fragment)	Atxn2	20838	59478.2	56960.8	65544	48034.6	45568.7	33011.1	87028.5	76685.5
H3BL23	Ubiquitin-conjugating enzyme E2 E2 (Fragment)	Ube2e2	0	0	0	2095.6	3472.1	7869	0	5172.6	7797.4
A0A286YEB7	40S ribosomal protein S24	Rps24	495090	467186	483896	686563	877277	799646	761955	706029	677175
Q922A2	Annexin	Anxa7	1416200	1.42321e+06	1.47107e+06	1.82504e+06	1.90777e+06	1699679	1228770	1.19152e+06	1.42397e+06
Q5M9P1	Ribosomal protein L36A	Rpl36a	42833	65041.3	63337.7	64412.4	90371.2	100498	45494.6	25253.5	49379.6
A0A2I3BPM1	ERO1-like protein alpha (Fragment)	Ero1a	6755.2	16004.9	5099.6	22079	21151.9	14947.9	7590.1	3621.1	9215.3
Q8CIK5	Zc3h13 protein (Fragment)	Zc3h13	0	0	1824.7	11085.2	4320.5	11558.6	7335.8	2648.1	3010.5
Q3TVS1	Amyloid-beta A4 protein	App	74627	135307	113359	65881.3	82448.3	13771.4	34526	40960.5	4578.1
A0A2I3BQY8	Protein N-terminal glutamine amidohydrolase	Wdyhv1	0	0	0	0	0	0	0	0	7409.9
A0A2I3BPW0	Protein NDRG2 (Fragment)	Ndrg2	221050	186536	160163	571989	652825	659555	600677	709748	730204
A0A2I3BQ25	Dehydrogenase/reductase SDR family member 4 (Fragment)	Dhrs4	0	9530	7613.4	31215	21022.2	34070.6	16239.5	22935.9	31622.1
A0A2I3BQ16	Leucine-rich repeat and calponin homology domain-containing protein 1	Lrch1	2231.3	0	0	6431.3	7533.3	6524.4	2292.7	2791.5	9640.9
Q9JI10	Serine/threonine-protein kinase 3	Stk3	0	0	0	1.19232e+06	12935.9	11132.4	728673	24658.8	46460.6
A0A2I3BQE3	Glucosamine 6-phosphate N-acetyltransferase (Fragment)	Gnpnat1	78695	88057.7	84530.9	61213.6	59411.5	93271.2	109336	67284.2	68428.2
Q6ZWS7	Calcium/calmodulin-dependent protein kinase	Camk2g	2344.5	9508.5	11998.5	10948.9	24157.4	13819.2	26179.8	12126.4	15672.3
E9Q2H1	E3 ubiquitin-protein ligase UBR5	Ubr5	0	7435.5	0	10335.4	15918.7	17711.2	15623.4	2018.7	12808.5
A0A2I3BRQ7	SR-related CTD-associated factor 11 (Fragment)	Scaf11	0	0	0	2000.5	4126.2	3465.5	1860.8	0	638.4
A0A2I3BQW9	Receptor-interacting serine/threonine-protein kinase 3 (Fragment)	Ripk3	10943	8297.8	8626.7	5278.9	9786.2	8475.3	10079.7	9235.7	9725
A0A2I3BRD1	TBC1 domain family member 23	Tbc1d23	0	1491.1	0	3774.4	6522.4	7816.5	6057.9	4293.9	7794.3
A2AFI4	RNA-binding motif protein, X chromosome (Fragment)	Rbmx	45469	39009.5	34076.3	37261.9	53251.4	53330.1	46870.4	37343.7	13571
A0A2I3BRM6	Heterogeneous nuclear ribonucleoproteins C1/C2 (Fragment)	Hnrnpc	53027	39688.1	43555.7	66688.9	107820	61072.9	72360.3	46385	39072.5
Q8BNN3	Tetratricopeptide repeat protein 5	Ttc5	0	5715	6496.7	9411.7	10834.8	25315.9	12953.7	8558	6521.9
A0A2I3BS18	E3 SUMO-protein ligase NSE2	Nsmce2	0	0	0	0	3546.3	0	0	0	0
Q6PIP5	NudC domain-containing protein 1	Nudcd1	67812	59220.9	57494	115679	126414	111653	84824	102768	150919
A0A2R8VH99	Tudor-interacting repair regulator protein	Nudt16l1	2773.1	0	5569.9	27988	24459.9	30928.8	34239.7	45531.4	47968.2
A0A2R8VHF9	Myosin-11	Myh11	166870	372993	124254	369993	125394	0	526837	0	0
Q3UL43	Uncharacterized protein	Nup155	0	2111.6	642.8	75903	31941.6	74627.9	15682.8	26351.9	17388
D3Z187	Leukocyte surface antigen CD47	Cd47	0	0	0	0	1364.5	1650.4	0	0	0
A2A5V3	SH3 domain-binding protein 1	Sh3bp1	0	12136.3	0	4712.2	27486.3	23891.1	21627	23941.7	9849.9
A0A2R8W6R3	E3 ubiquitin-protein ligase RBX1	Rbx1	0	0	0	0	0	12382.4	6481.1	10200.3	0
A0A2X0SSA9	ARHGAP1 (Fragment)	ARHGAP1	176820	150859	167397	147805	199315	358486	91468.4	165104	199475
E9PUE7	Active breakpoint cluster region-related protein	Abr	46068	46755.7	42453.8	53443.5	69550.1	85440.7	87929.5	100371	94176.8
E9QMX7	Rho GTPase-activating protein 30	Arhgap30	8175.7	17642.1	16983.5	23945	33489.8	13458	44721.2	66043	69840.9
A2AF67	Dedicator of cytokinesis protein 11	Dock11	36518	29018.5	38147.3	68280.8	36842.5	69311.1	66425.7	78828.3	88930.6
A0A2Z4SYM0	MHC class II antigen K (Fragment)	H2-K1	36442	0	32198.5	0	16982.6	0	0	10296.3	13143.7
Q8R5B8	Crkl protein	Crkl	0	0	0	14126.7	11288.8	23661.4	18599.2	13841.9	12510.7
G5E8A0	Oxysterol-binding protein	Osbpl11	0	9395.8	2527.7	11901.6	10951.3	32586	7663.3	10255.7	27958.5
D4AFX6	Arf-GAP with coiled-coil, ANK repeat and PH domain-containing protein 2	Acap2	13832	19809.6	36697	46971.2	28346	67426.8	52383.5	119976	118845
A0A338P707	Coiled-coil domain-containing protein 58	Ccdc58	0	0	5594.2	5915	12376.6	12808.9	6357.5	5673.7	5592.5
A0JLM5	Mediator of RNA polymerase II transcription subunit 15 (Fragment)	Med15	1241900	15213.6	37110.9	137540	52381.2	43170.5	5477.7	0	5499.8
A0A338P7E5	Ubiquitin-conjugating enzyme E2 L3	Ube2l3	26747	128449	74539.6	56243.4	161243	347239	51922.3	97226.3	43023.5
Q3TM85	Uncharacterized protein (Fragment)	Tmem181b-ps	0	0	0	10274.4	15653.4	29065.8	13149.8	20820.8	18748.5
A0A338P7L8	Charged multivesicular body protein 2b	Chmp2b	13515	19541.2	15187.2	25541.9	29103	52350.1	20587.2	15114.5	11590.2
A0A385JBX3	Autophagy protein 5 (Fragment)	Atg5	30505	41854.9	43450	69294.4	42934	78154.7	73668.5	54833.2	55745.6
A0A3B2W3M7	Non-histone chromosomal protein HMG-14	Hmgn1	0	0	0	0	7747.1	11692.2	4662.2	3852.4	2495.6
Q3U9Q0	Uncharacterized protein	Nfkbie	0	0	0	0	3168.8	3498.2	0	1712.2	1876.3
A0A3B2WB60	Mitogen-activated protein kinase	Mapk14	0	0	0	11259.7	38334.1	58244.5	30623.3	45296	61272.2
A0A3B2WBH9	Tight junction protein ZO-2	Tjp2	0	1166.6	4056.2	13025.2	8862.9	7940.2	9781.1	8518.3	1306.3
A0A3B2WBL1	Ribosomal protein	Rpl10a	1143500	1.15828e+06	1013131	2.82139e+06	1.73223e+06	1.87788e+06	942219	2.30552e+06	2.43132e+06
A0A3B2WCD8	Far upstream element-binding protein 2	Khsrp	94701	170137	161810	222883	182387	288082	165544	202998	224291
A0A3B2WCL5	Ran-binding protein 3	Ranbp3	0	8693.7	11044.8	18903.5	32478.1	37416.8	29235.6	20420.6	22516.8
A0A3Q4EBK4	Myc box-dependent-interacting protein 1	Bin1	0	0	3131.7	3275.9	3427.2	2025	3263.5	0	1072.4
Q8BL36	Uncharacterized protein	Fam98a	53496	84716.7	44400.7	54756.2	34868.2	33636.4	78708.5	70569.9	69048.2
Q8BSI5	THUMP domain-containing protein	Thumpd2	0	0	0	27099	26741.2	18752.2	19364.3	20456.7	11507.4
A0A3Q4EGQ6	Protein SSXT	Ss18	0	0	0	6833.1	5747.3	0	0	1774.1	0
A0A3Q4EGR2	Non-specific serine/threonine protein kinase	Rock1	30773	38824.6	30576.4	30139.9	21299.4	19643.2	44520.4	92901.8	70056.1
A0A3Q4EH04	Serine/arginine-rich-splicing factor 7	Srsf7	335830	590138	955498	597114	759724	552077	629922	486743	378508
A0A3Q4EH58	Lutropin-choriogonadotropic hormone receptor	Lhcgr	0	0	0	60789.9	64592.5	33716.1	0	71313.7	51725.3
A0A3Q4EII3	COMM domain-containing protein 10	Commd10	39688	63210.6	17256.4	22079	64051.6	52128.4	59779.4	34158.3	32611.6
Q0PD38	Ras-related protein Rab-18	Rab18	139860	137352	113200	10601.3	2391.9	120575	11516.1	0	12482.9
A0A494B990	Leupaxin	Lpxn	70554	113151	107531	169211	65151.3	201770	43399.1	45650.6	44406.5
Q8BM29	Aldolase_II domain-containing protein (Fragment)	Add3	23215	27692.5	43128.2	70251.6	56406	47670.7	38128.6	164821	62876.1
Q8CI33	CWF19-like protein 1	Cwf19l1	6507.7	4667.4	3998.3	21256.4	12738.4	14418.1	8011	13766.7	22734.8
D3Z0R5	Glucosamine-6-phosphate deaminase (Fragment)	Gnpda1	0	325438	320456	205685	25415	152573	3794.2	16361.3	107928
A0A494BBP6	Cytosolic purine 5-nucleotidase	Nt5c2	0	6121.5	11917	10987	21989.3	38334.4	25060.5	29648.7	184186
A0A494BA07	Geranylgeranyl transferase type-1 subunit beta	Pggt1b	11423	0	271887	46449.4	38110.6	37755.4	51844.7	27988.5	15375
A0A494BA44	Transcription factor p65	Rela	64906	41806.1	46521.8	44144.6	43188.9	62301.2	34382.9	47414.3	35485.3
A0A494BBL8	EH domain-binding protein 1-like protein 1 (Fragment)	Ehbp1l1	0	0	6193.2	30989	27027.3	25547	37643.4	47353.1	47918.7
Q62422	Osteoclast-stimulating factor 1	Ostf1	47055	123799	167432	155101	114008	214292	146957	169811	175749
Q8CEH4	Uncharacterized protein (Fragment)	Pfdn1	8801.1	11253.2	14819.9	5451.7	12203	11848.8	0	10656.3	10899.7
A0A494BAJ6	ADP-ribosylation factor-like protein 3	Arl3	11520	30466.9	34739.5	101900	128170	106334	50954	85730.8	62554.8
A0A494BAM2	RNA 3-terminal phosphate cyclase-like protein	Rcl1	7316.2	10206.6	12135.5	19716	13242.9	18444.2	10735.6	11998.5	15234.9
A0A494BB26	HAUS augmin-like complex subunit 1	Haus1	15678	14282.3	8124.2	28024.5	53691	21778.5	18327.5	21100.1	8701.5
A0A494BB75	WD repeat-containing protein 26	Wdr26	202900	211674	204634	462733	372478	456682	242215	225374	216986
Q60872	Eukaryotic translation initiation factor 1A	Eif1a	39486	55027.4	50192.4	57704.1	84860.8	75270.6	64719.9	66168.5	62747.3
R4H4V1	N-terminal kinase-like protein	Scyl1	0	0	0	2344.7	2824.9	4094.4	12725.3	0	3105.2
Q3U8R9	PITH domain-containing protein	Txnl1	354530	495568	516285	745437	667338	747447	446318	460429	522944
A0A4E9FSP6	IgL2 (Fragment)	IGLC2	137770	30619.3	35804.7	19197.6	16899.1	28128.4	59377.8	130100	70983.4
A0A4E9FT70	IgG3 (Fragment)	IGHG3	180280	97155.8	67111	2829.2	8325.4	1984.5	63773.6	176903	109085
A0A4P3APB9	Non-specific serine/threonine protein kinase	Mapkapk2	362210	431548	340226	684187	496365	553750	597814	698168	669488
Q80TU3	MKIAA0684 protein (Fragment)	mKIAA0684	352820	344468	362057	427488	183520	497581	327208	346887	355023
D3YZ86	Guanine nucleotide exchange factor for Rab-3A	Rab3il1	0	6433.7	7060.7	55954.3	43026.4	56491.8	71412	80483.7	77342.3
E0CXZ9	K(+) channel subunit beta-1	Kcnab2	0	6198	632.4	35346	17308.9	23375.9	26245.4	20343.7	16085.7
Q9JME5	AP-3 complex subunit beta-2	Ap3b2	0	2572.1	3346.1	5091.3	4158.6	6760.3	6489.1	7519.9	8406.9
A0A5F8MP98	Tensin-3	Tns3	17931	13303.4	9821.3	69287.8	34531.4	48219.1	71936.9	79648.9	95885.5
A0A5F8MPB9	Radixin	Rdx	21627	57147.9	50746.3	48961.9	157145	173673	91442.5	67166.5	59075.2
A0A5F8MPN7	Queuine tRNA-ribosyltransferase accessory subunit 2	Qtrt2	9630.2	29047.8	39303.5	135716	71646.6	106904	38074.9	70477.4	95006.4
E9PUK3	Formin-binding protein 1-like	Fnbp1l	0	0	0	9072.9	0	1224.7	4980.7	10068.6	12213.8
A0A5F8MPX8	Polycomb protein EED	Eed	15791	26614.6	37942.4	77671	37307.5	76393.9	52111.1	76234.5	117015
Q5UE59	Kinesin light chain	Klc1	58444	102783	69910	160706	141574	158030	147381	186585	204203
S4R270	Bridging integrator 2	Bin2	29847	77481.1	88233.4	189267	244509	227664	238776	279791	224475
A0A5H1ZRL3	Negative elongation factor B	Nelfb	46469	26595.7	39182.4	65598.8	54573.2	85543	36959.5	60640.5	68256.9
A0A5H1ZRL8	Protein mono-ADP-ribosyltransferase PARP3 (Fragment)	Parp3	0	0	3754	8638	13942.5	16253.2	4362.4	9423.9	2393.2
F6UK66	Coiled-coil domain-containing protein 50 (Fragment)	Ccdc50	0	0	0	885.3	6654.2	8412.5	2760.3	3419.8	1588.7
Q4FJW7	Tetraspanin	Tspan4	0	0	0	12765.8	25878.4	46241.9	15369.5	17025	20110.3
A0A668KLV1	Cell adhesion molecule 1	Cadm1	0	0	0	1661.9	0	9096.3	0	0	0
Q9D8T2	Gasdermin-D	Gsdmd	17751	39481.7	33792.3	46972.8	53306.6	76578.5	46510.5	51715.3	17545.2
Q3UXV4	Serine/threonine-protein phosphatase	Ppp3cb	47944	64650.5	70937.5	86320.2	21645.1	75368.8	67688.2	78547.4	90848.7
A2A5E1	DnaJ homolog subfamily C member 7	Dnajc7	99297	137365	121373	179496	104676	166383	132207	124618	133036
Q8BUX2	RRM domain-containing protein	Rbms3	0	0	0	19928.7	7876.8	17229.2	7391.9	8188.5	635
Q9CUB4	NAD(+) kinase (Fragment)	Nadk2	0	0	2658.3	5249	4156.3	7824.4	2464.7	0	1978.5
E9Q7K7	Janus kinase and microtubule-interacting protein 3 (Fragment)	Jakmip3	25856	46902.2	0	66251.8	56161.6	68538.2	54592.3	0	67935.5
A0AUN0	Sec23ip protein (Fragment)	Sec23ip	261000	257582	297125	623153	447102	440270	424030	467741	480305
A0ELI5	Enhancer of mRNA-decapping protein 3	Edc3	2076.6	0	0	10477	0	8152.5	5442.3	19562.3	21160.7
A0JLN6	Tbl3 protein (Fragment)	Tbl3	0	0	0	10389.1	6683.1	10977.8	6690.5	9072.7	9026.7
A0JLQ7	Pcid2 protein (Fragment)	Pcid2	0	0	0	20246.1	16146.6	33396	21424.2	51523.9	58080
Q8BUV3	Gephyrin	Gphn	0	5569.3	8767.2	14607.8	13480	22434.4	11494.6	0	16964.8
F7CBP1	Eukaryotic translation initiation factor 4 gamma 2	Eif4g2	4408.1	5919.3	6101.7	11643	2105.5	3675.6	3824.6	20977.7	17461.7
A0JNZ1	Phosphatidylinositol-4,5-bisphosphate 3-kinase	Pik3cb	0	0	0	6263.3	3170.9	5675.6	3627.8	0	2396.9
A0MNP4	CDW13/WDR61	Wdr61	540920	484314	551373	904395	844600	587080	667995	606593	726297
A0PJ46	Prpf39 protein (Fragment)	Prpf39	358030	431242	335443	108544	87027.4	30369.8	119074	51977.3	49753.3
Q9D7V6	Uncharacterized protein	Mphosph10	9944.8	1254.1	0	4353.5	6166.7	3508.1	3980.1	11032.4	6431.3
J3KMQ6	RIKEN cDNA 5730455P16 gene	5730455P16Rik	0	4169.7	4443.9	3565	3566.7	11166.1	2834.7	2302.1	2762.6
A0PK78	Coiled-coil domain-containing protein 25	Ccdc25	4217.7	5738.9	6451.9	6770.4	745017	406542	1.87843e+06	1.17079e+06	791430
E9QAE3	B-TFIID TATA-box-binding protein-associated factor 1	Btaf1	0	11242.8	3934.4	13169.6	13041	12163.9	11545.1	12114.9	6682.6
Q8BHN3	Neutral alpha-glucosidase AB	Ganab	79055	62520.9	45337.3	121450	136500	90709.7	309394	473814	426568
A1A596	Pwp2 protein	Pwp2	0	0	4758.9	10457.6	14542	18041.8	11584.9	10300.2	22298.8
A1E5T5	Tctex-1		54052	50108.4	52839.1	95730.3	85109.6	114387	131106	112194	76478.8
A1ILG8	Chorein	Vps13c	765070	933004	949534	2.11451e+06	1.42784e+06	2.38499e+06	952220	1.29158e+06	1.20313e+06
A1L0V4	Histone H3 (Fragment)	Hist1h3i	328910	316007	369444	398791	1.83639e+06	1.801e+06	231280	491404	599260
A1L0V6	RNA helicase (Fragment)	Ddx58	228180	315415	269212	247177	138723	179900	124000	258121	306071
A1L314	Macrophage-expressed gene 1 protein	Mpeg1	8484.9	0	18527.1	6894.2	0	8442.9	4600.4	0	1176.5
F6U6X3	Dual-specificity kinase	Dyrk1a	0	4198.8	8770.2	39794.3	22652.4	20943.2	26812.1	18526.7	25428.8
B2CSK2	Heat shock protein 1-like protein		0	0	20491.1	0	0	0	21432.2	28211.3	0
Q6ZQJ6	MKIAA0078 protein (Fragment)	Rad21	0	34640.2	20280.3	34437	39672.2	25278.7	41325.5	38228.6	54655.6
A1L3B8	Proteasome (Prosome, macropain) 26S subunit, non-ATPase, 7	Psmd7	1152200	839091	925736	926180	1.04236e+06	1.01775e+06	1.05523e+06	1.05908e+06	1.01412e+06
A1L3S7	Gatad2b protein	Gatad2b	77772	173100	158781	156982	112097	90628.7	95675.3	101984	123559
E9PXY1	Cullin-4B	Cul4b	130230	127140	61270.9	158574	80679.6	194972	122442	210216	263461
Q3UZ68	1-phosphatidylinositol 4,5-bisphosphate phosphodiesterase gamma	Plcg1	0	0	0	0	0	0	2555.8	1496.7	3947.3
A2A4N9	RNA helicase (Fragment)	Dhx8	25436	19504.1	22681.9	29206	25948.5	42687.2	33848.1	43802.2	75224.5
A2A4Z1	Ubiquitin-conjugating enzyme E2 C	Ube2c	0	13731.3	13328.3	25387.4	34513.5	17630.2	46846.5	39143.5	38892.7
A2A547	Ribosomal protein L19	Rpl19	61382	62447.9	60314.3	212780	193027	571411	231797	294054	305646
A2A5N2	Tyrosine 3-monooxygenase/tryptophan 5-monooxygenase activation protein, beta polypeptide	Ywhab	554270	655043	641939	369512	722695	538904	1.53538e+06	1.53373e+06	1.60446e+06
A2A5R6	NFX1-type zinc finger-containing protein 1	Znfx1	0	0	0	2373.7	0	2994.4	0	0	2061.1
A2A6J4	Lymphocyte-specific protein 1	Lsp1	0	0	0	3890.2	26203.3	7602.6	5894	18992.7	14583.7
A2A6Q5	Cell division cycle protein 27 homolog	Cdc27	26350	23906	27682.3	95376.4	101630	99306.4	45192.4	61345	58364.5
A2A6U3	Septin-9	Septin9	628100	891257	763642	1.39752e+06	1.12954e+06	1.19298e+06	977827	1.23227e+06	1.33231e+06
A2A709	Secernin-2 (Fragment)	Scrn2	0	0	1678.2	4133.1	8931	7704.5	6586.3	13239	17014.3
Q78IG7	Transcription factor BTF3 (Fragment)	Btf3l4	0	2821.3	0	0	298.6	29765.6	6711.4	4494.8	4151
A2A841	Band 4.1	Epb41	57316	49060.5	52168.8	92888.8	74859.3	119278	102093	100368	109700
A2A8V8	Serine/arginine repetitive matrix protein 1	Srrm1	49334	117508	111139	84759.8	310729	95563.1	166676	60050.5	50305.4
A2A9P6	Cyclin-dependent kinase 11B	Cdk11b	259050	319466	249111	254206	195381	247184	230843	218689	161904
A2A9Q2	Nardilysin, N-arginine dibasic convertase, NRD convertase 1	Nrd1	13728	7517.6	0	53652.9	83957.8	126857	152204	248189	264607
A2AA71	Protein transport protein Sec24A	Sec24a	0	1202	0	10546.8	7397.6	16861.3	6071.4	18942.5	90156.5
A2ABV5	Mediator of RNA polymerase II transcription subunit 14	Med14	2245.3	0	1220.6	16841.3	4848.2	22083.9	10011.3	5124.1	9974.6
A2ABY3	CTP:phosphoethanolamine cytidylyltransferase	Pcyt2	461510	576605	462585	905392	610104	717875	975421	838636	873012
A4FUW1	4932417H02Rik protein (Fragment)	Rptor	0	0	0	4516.5	515.3	6546.6	703.2	4180.5	7203.7
A2ACP9	DEAH (Asp-Glu-Ala-His) box polypeptide 35 (Fragment)	Dhx35	0	2401.7	0	0	11109.5	8483.8	9679.1	0	17494.2
A2AD03	Rab proteins geranylgeranyltransferase component A	Chm	0	8876.1	10140.8	21412.6	37775.3	86755.3	0	16855.6	36176.1
A2ADR8	Nuclear inhibitor of protein phosphatase 1	Ppp1r8	34856	31076.5	89774.6	69460.6	139719	88096.5	170417	166484	194336
A2ADY9	Protein DDI1 homolog 2	Ddi2	78168	81909.7	75171.4	92960.3	124813	76297	43321.6	46008.4	93522.8
A2AE03	Eukaryotic translation initiation factor 3 subunit I (Fragment)	Eif3i	4062.2	5515.6	5970.6	18660.9	17827.5	20086.8	12321.7	14158.9	18942.4
A2AE27	AMP deaminase	Ampd2	93792	69151.4	73931.3	325128	249784	288441	701456	546464	595749
Q7M0F3	Glutathione transferase class mu chain Yb5 (Fragments)		0	0	0	410.3	462.2	10298.2	4905.1	7242.8	8971.5
A2AEK1	AlphaCstF-64 variant 4	Cstf2	4916.7	54412.6	24983.1	71426.4	125206	77745.7	84507.9	105659	71808.7
A2AEY1	Four and a half LIM domains protein 1 (Fragment)	Fhl1	0	0	0	0	0	0	0	37415.8	0
O35638	Cohesin subunit SA-2	Stag2	0	0	0	10384.8	10649.4	11635.4	19627.3	30339.1	36053
Q0PD48	Rab9A	Rab9	0	10954.3	0	25116.5	28912.3	18492	22304.9	28650.7	31300.7
Q4JG03	HECT-type E3 ubiquitin transferase	Huwe1	41957	85687.1	96996.5	194701	105779	170911	122281	168744	181369
Q99N15	17beta-hydroxysteroid dehydrogenase type 10/short chain L-3-hydroxyacyl-CoA dehydrogenase	Hsd17b10	67820	7948.7	5737	103085	113436	129690	101526	75489.1	42318.5
A2AGH8	Mediator of RNA polymerase II transcription subunit 12	Med12	0	0	0	5380.4	1296.4	5699.8	1110.3	1094.2	1227.2
Q543F1	116 kDa U5 small nuclear ribonucleoprotein component	Eftud2	642750	716783	611351	1.0592e+06	937626	1.21674e+06	822295	1.15693e+06	1.23514e+06
Q3UQ26	Ubiquitin carboxyl-terminal hydrolase (Fragment)	Usp8	269640	119351	409799	67657.6	44552.3	23564.5	102105	59003.9	73481.9
A2AIJ1	Tetraspanin (Fragment)	Cd82	34224	3998.1	0	0	36629.5	40905.2	0	6259.9	0
A2AIS9	Arrestin domain-containing protein 1 (Fragment)	Arrdc1	5717.3	13302.1	7042.4	22569.2	30296.6	54827.9	33784.5	28559.7	24964.4
A2AIV2	Protein virilizer homolog	Virma	0	2609.8	2268.8	29749.4	24686.4	28476.3	10276.9	28446.7	24811.5
A2AJ72	Far upstream element (FUSE)-binding protein 3	Fubp3	6693.3	16958.3	12307.9	41864.8	48510	37540.3	35532	27563.3	36368.7
Q8BX36	Ribosomal_L7Ae domain-containing protein (Fragment)	Rpp38	78822	14337	4485.2	19079.6	15714.5	24240.3	76163.7	23124.2	22593.3
F7APP3	Glycylpeptide N-tetradecanoyltransferase	Nmt2	0	0	0	4083.1	1039.2	3310.7	5872	7567.1	3621.3
A2AJT5	Arginine/serine-rich protein PNISR	Pnisr	0	0	3921.6	0	0	0	0	0	19691.3
B1AYU4	Pre-mRNA-splicing factor CWC22 homolog	Cwc22	0	0	0	2133.6	3540.9	1667.7	5262.6	6617.6	7916.1
A2AKB9	DDB1- and CUL4-associated factor 10	Dcaf10	0	3738.9	1803.7	49410.6	2603.3	44300.5	34933.6	31754.4	27835.3
B0R030	Synaptosomal-associated protein (Fragment)	Snap23	48553	59229.4	68168	46000.8	26836.6	35322.8	42699.3	27225.9	32155.8
Q8C2Q8	ATP synthase subunit gamma	Atp5c1	34938	33091.5	30624.8	23451.5	32247.1	46067.9	33446.5	36383.4	27586.2
Q6P6I7	Hnrpa3 protein	Hnrnpa3	1345200	1.61195e+06	1.57512e+06	878473	1.03514e+06	1.04955e+06	1.26159e+06	696536	901296
A2AL50	Alkylglycerone-phosphate synthase	Agps	13498	7848.4	5477.1	59972.3	42835.7	38443.3	93072.8	115438	130854
A2ALA4	Mediator complex subunit 22 (Fragment)	Med22	24068	49856.4	3932.4	58159.4	75640.1	25095.5	33476.3	26802.3	24469
A2ALV7	Proteasome adapter and scaffold protein ECM29 (Fragment)	Ecpas	204500	88279.1	116152	184964	173283	241593	179881	254607	193076
I7HLV2	60S ribosomal protein L10 (Fragment)	Rpl10	78278	60253.2	66337.4	34668	145744	220055	57848.9	251578	218529
A2AMG5	Nibrin (Fragment)	Nbn	24417	4604.5	0	6346.7	4462.2	1729.6	6218.1	1019.7	1337.4
A2AMH3	Choline transporter-like protein 1	Slc44a1	0	5141.4	0	0	9482.7	11714.4	8784	720.3	7497.7
A2AMU9	Ribosome assembly factor mrt4	Mrto4	105750	91665.7	101579	166452	170422	200297	176046	321797	322223
A2AN08	E3 ubiquitin-protein ligase UBR4	Ubr4	251410	296847	266572	551650	451483	693442	477989	602215	628266
A2ANY6	Midasin	Mdn1	132220	159378	140168	10650	8431.2	1166.1	17989.3	3718.2	3163.2
Q3UNN2	CD44 antigen	Cd44	16929	22288.3	24356.6	17529.2	25403.1	58992.1	16226.6	8632.2	7356.3
A2APY7	Arginine-hydroxylase NDUFAF5, mitochondrial	Ndufaf5	0	3130.7	0	4198.6	2563.3	6256	1041.2	1140.2	1146.1
A2AQ19	RNA polymerase-associated protein RTF1 homolog	Rtf1	0	0	0	7268.3	11163.8	2920.8	16578.1	17936.7	5671.7
A2AQ43	Formin-binding protein 1	Fnbp1	12445	28308.6	18319.9	27931.5	32315.6	48144.7	114815	140715	193458
A2AQA7	RNA helicase aquarius	Aqr	0	1851.5	2853.1	45724.9	18606.8	49928.1	19642.6	31456.3	139167
Q8N9U3	Propionate--CoA ligase	Acss2	0	8929.5	7214.8	11468.5	19646.9	47042.6	42442.8	59341.3	45706.1
Q3UZ38	PPIase cyclophilin-type domain-containing protein (Fragment)	Ppig	0	0	0	2908.5	8587.6	8709.8	0	0	0
A2AR27	Solute carrier family 2, facilitated glucose transporter member 6 (Fragment)	Slc2a6	20245	22796.3	34142.5	834	0	12531	0	1662.3	0
Q3TZD5	RNB domain-containing protein (Fragment)	Helz2	0	0	4830.8	46514.2	65500	1601.2	82796.1	114501	118503
A2AT37	Regulator of nonsense transcripts 2	Upf2	0	0	1407.9	36075.4	19916.6	25643.9	23040.6	44658.9	57079.1
A2ATI9	Golgi reassembly-stacking protein 2	Gorasp2	0	9246	6844	33905.3	48526.4	31462.7	48814.8	48374.6	47447.3
A2ATP5	Myelin expression factor 2	Myef2	0	0	0	0	3630.3	1745.6	3202.5	2691.7	2466.7
Q3U3F6	RRM domain-containing protein	Raly	107430	155255	134629	191594	180987	111146	214719	99062.1	80081.5
F6VQ81	Tumor protein D54 (Fragment)	Tpd52l2	9352.3	36465	4990.9	9756.2	15225.8	26467.2	1515.4	5930.8	6247.3
A2AUF7	Rab9 effector protein with kelch motifs	Rabepk	0	4022.7	0	8712.4	7506.8	14388.8	3538.5	0	8447.8
A2AUM6	Signal recognition particle 14 kDa protein	Srp14	26318	31963.5	27330.4	56873.2	72570.5	34008.2	76284.9	21142.4	18404.5
Q3TFN7	Uncharacterized protein	Rsu1	12883	29419.6	25488	90813.4	69581.4	50803.1	57023.8	17908.5	133132
A2AVJ7	Ribosome-binding protein 1	Rrbp1	124770	64411.5	21476.1	35188.1	29936	31155.9	19044.6	25319.4	20458.5
A2AWF8	Protein-tyrosine-phosphatase	Ptprj	0	0	0	5356.1	6852	13982.5	3575.3	3312.4	2069.8
A2AWI9	Endophilin-B2	Sh3glb2	0	4771.9	1798	15370.5	20079	16257.2	10613.7	15509.1	18759.8
A2AWN8	YTH domain-containing family protein 1	Ythdf1	8856.6	37113.7	37941.8	35156.5	51956.6	52162.9	74608.9	66093.2	69611.6
A2AWT6	Nucleolar transcription factor 1	Ubtf	3644.9	11125.6	14919.7	25673.2	54674.5	24678.5	122430	271804	239820
A2BDW0	Tyrosine-protein kinase	Btk	0	4940.4	8251.1	6876.6	10656.2	9173.4	27682.9	27407.9	13313
A2BDX3	Adenylyltransferase and sulfurtransferase MOCS3	Mocs3	2655	6080.1	9337.7	35967.4	30751	36869.8	53282.2	66388.2	62145.6
A2BE93	Protein SET (Fragment)	Set	259510	436843	321767	1.00775e+06	595247	570242	1150139	474802	271346
A2BFF7	Dynein cytoplasmic 1 intermediate chain 2	Dync1i2	719870	408337	412581	800606	1.22937e+06	1.16829e+06	736347	866268	948351
E9QAQ7	AT-rich interactive domain-containing protein 1A	Arid1a	58984	80997.9	90896.6	122881	181762	97936	164043	195780	210389
A2RRJ4	Exportin 5	Xpo5	9714.4	27376	14191.6	31741.7	22123.4	19599.4	35196	28856.3	43615.2
A2RRK3	Non-specific serine/threonine protein kinase	Slk	7162.3	123526	7317.5	33903.6	55842.7	121567	125768	20761.1	18012.3
A2RS22	Coronin	Coro1b	359880	431066	622630	215638	159619	146571	213347	299688	246247
A2RS23	Peptidase D	Pepd	1804.5	20130	18439.1	1982.1	22765.6	31722.9	11423.1	1800.6	2311.7
Q3TP51	Amiloride-sensitive sodium channel subunit beta	Scnn1b	112590	129954	0	102252	81660.1	109414	59554.7	0	57336.8
A2RS68	U1 small nuclear ribonucleoprotein 70 kDa	Snrnp70	839150	1.47616e+06	1.34175e+06	1.05702e+06	1.53494e+06	1.00545e+06	847882	794998	803717
A2RSB1	Nucleosome assembly protein 1-like 4	Nap1l4	208830	301432	277727	563581	316779	569406	721794	792456	989446
Q3UGT3	COMM domain-containing protein 1	Commd1	11154	12881.4	16719	18768.9	21794.1	26268	19656.5	33788	35036.6
A2RSX7	tRNA wybutosine-synthesizing protein 5	Tyw5	0	0	0	8156.4	4792.6	4342.5	10365.4	16956	16538.7
Q9D6U7	Creatine kinase	Ckm	9592	29432.7	0	5310.6	0	0	489.4	122301	1258.7
O89017	Legumain	Lgmn	61370	87145.9	102819	119200	90460.6	72944.1	124563	60781.7	61409.5
A2RTT4	Ubiquitin-conjugating enzyme E2N	Ube2n	196210	193413	197247	193604	214991	417590	172390	129522	143940
Q91YZ8	Polyadenylate-binding protein	Pabpc4	27553	0	17259.3	6783.9	44191.7	20741.4	31867.9	33899.4	27933
A3KG93	Lysine-specific histone demethylase	Kdm1a	145160	171309	161102	246496	210669	181029	354008	415238	496061
Q3V3V2	Phosphoinositide phospholipase C (Fragment)	Plcb2	23993	32132.2	21677.5	50954.3	40268.3	27164.3	95229.9	89344.5	99394.8
B7ZWK3	Spna2 protein	Sptan1	43385	0	0	5958.7	17401.3	11141.4	5521.3	1394.8	7169.3
Q8BKJ9	NAD-dependent protein deacetylase sirtuin-7	Sirt7	0	0	0	3452.7	6841.8	14006.4	1915	0	4699.1
P61759	Prefoldin subunit 3	Vbp1	69845	111158	94994.7	102854	122539	130935	56113.3	185424	101038
A3KML3	14-3-3 protein theta	Ywhaq	595700	765498	706895	578254	651960	870023	1.12509e+06	1197966	1.17244e+06
A3KMP2	Tetratricopeptide repeat protein 38	Ttc38	0	0	0	5281.4	3429.9	7453.9	3485.2	5678.4	6708.3
Q3UHA7	Peptidase_S8 domain-containing protein	Mbtps1	0	7990.4	15655.5	25664.9	9377.6	29125.6	19725.5	34037.5	26833
A4FUS1	Rps16 protein	Rps16	2841800	2.55303e+06	2.73056e+06	2.78833e+06	2.10759e+06	2.97563e+06	2.27085e+06	2.48581e+06	2.27745e+06
A5GZX3	Lactoylglutathione lyase	Glo1	40422	31421.6	38540.6	55258.1	93282.8	103321	68091.8	70519.7	118673
Q8K0S1	Pcf11 protein (Fragment)	Pcf11	0	0	3889.1	4262.4	6750.4	3013.9	5600.2	6023.1	5391.4
E9Q088	Poly(ADP-ribose) glycohydrolase	Parg	10432	6482.7	0	25791.2	13662.8	27986.3	18516.3	73606.2	29297.6
A6H5X4	PHD finger protein 11	Phf11	42861	87608.3	236781	23185.7	10084.8	10296.2	3314.8	19898.1	18615.4
A6H630	Damage-control phosphatase ARMT1	Armt1	0	4135.5	0	8768.6	40260.8	31311.3	120533	139062	180449
Q0VGV2	Separase	Espl1	0	0	8143.1	0	1418.1	1057.9	4401.1	0	9493.1
E9Q449	DENN domain-containing protein 4C	Dennd4c	0	13548.9	0	20040.1	10447.5	21296.4	0	12887.9	11654.2
A6PWQ2	Centromere protein S	Cenps	0	0	0	9345.9	19313.1	9850.2	6536.2	7471.6	9564.8
A6PWY4	WD repeat-containing protein 76	Wdr76	71520	55726.2	39460	65784.9	168053	234556	130706	173436	211210
A7ISP9	EMAP-like protein 4	Eml4	29793	43552.8	87318.1	60199.9	72941.5	64992.8	171072	228230	339210
A7M7Q8	28S ribosomal protein S23, mitochondrial (Fragment)	Mrps23	0	0	9520.1	0	9899	14650.4	8859.4	6907.3	11143.9
Q2NL41	Tnfrsf26 protein (Fragment)	Tnfrsf26	0	0	0	0	1861.6	4146	1328.5	0	0
A7VJ98	Glia maturation factor	Gmfb	9575.6	21479.4	4012.3	13928	24720.6	44297.9	92605.6	38757.4	46262.4
Q3THE7	Aldedh domain-containing protein	Aldh9a1	2336200	2.20636e+06	2.44044e+06	2.70973e+06	1.65177e+06	2.07148e+06	1.8211e+06	1.35395e+06	1.57785e+06
Q99KP3	Lambda-crystallin homolog	Cryl1	21646	13195.9	0	8201.8	17562.2	52974.2	44637.7	2500.7	37212.4
F6USD5	Mesencephalic astrocyte-derived neurotrophic factor (Fragment)	Manf	30459	7489.6	0	13568.1	9128.8	0	10414.5	13775.5	0
A8C756	Thyroid adenoma-associated protein homolog	Thada	0	0	0	2608.7	2711.2	9757	0	2360.4	1498.7
A8CVP4	LIM and senescent cell antigen-like-containing domain protein	Lims1	49056	68350.4	47283	103073	69587.3	155242	77149.8	99107.7	81600.5
Q8C6H0	Galectin	Lgals8	0	0	9543.2	10072.9	10078.2	8638.6	12051.3	15037.7	25427.3
Q9CY10	GLOBIN domain-containing protein		734870	990771	268993	13364	10726.6	9267.1	0	387276	32690.9
A8IP69	14-3-3 protein gamma subtype	Ywhag	212410	277817	308415	193820	341574	415346	369416	303202	314097
Q8BXE6	PRELI/MSF1 domain-containing protein	Sec14l1	18502	0	8443.1	13993.3	13907	17064.5	20686.6	17589.9	16228.6
A9UGK3	Ran binding protein 10	Ranbp10	56010	140921	182484	346397	370526	306367	168622	148993	157091
B0LAA9	Phosphoglycerate kinase (Fragment)	Pgk1	0	0	0	5604.1	0	0	10731.4	9409.3	0
B0LAE4	ADP-ribosylation factor-like 6 interacting protein 1 (Fragment)	Arl6ip1	0	4875.9	55605.6	23250.5	73278.3	40265.1	18997.5	69116.9	76006
B0QZI1	DNA topoisomerase	Top3a	0	0	0	2266.4	0	2848.8	0	2549.2	4606.4
Q0PD20	Rab34	Rab34	8082.1	4712.4	4233.9	13316.8	81186.2	84091.6	25855.8	12403.6	11807.1
B1AQF4	Dual specificity protein phosphatase	Dusp3	54842	81336.6	80261.6	58038.1	63504.8	44536.9	57620.3	52688.2	50212
B1AQH6	Mediator of RNA polymerase II transcription subunit 1	Med1	14846	24955.9	19392.8	54482.1	55364.4	59742.4	54037.6	50849.1	48983.2
Q5U432	Apolipoprotein L 7b	Apol7b	260400	213465	196154	0	62186	828.8	0	997	171.5
B1AQR8	Galectin	Lgals9	55353	55065.2	65841.4	68776	64217	44740.1	39072.9	102731	104044
B7ZC46	Septin	Septin8	19575	26604.9	32404	66241.9	50433.7	78820	24384.5	39662.8	43998.8
B1ARD6	Schlafen family member 9	Slfn9	631860	383491	458061	316603	187305	280274	238557	285974	342197
B1ASE2	ATP synthase subunit d, mitochondrial (Fragment)	Atp5h	30397	40452.1	35525.4	9968.9	34741.5	27209.5	36818.4	63885.5	60053.4
Q14BF8	Trafficking protein particle complex subunit	Trappc1	0	0	0	2857.6	9885.7	14250.7	6206.2	7695.9	9367.3
Q9CVH5	Glycerol kinase (Fragment)	Gk	0	4874.6	3615.7	39538.4	21902.9	5914.1	34132.4	11531.8	12575.5
B1AT82	Phosphoribosyl pyrophosphate synthase-associated protein 1	Prpsap1	18467	48533.6	54060.8	209889	156102	215116	94494.3	105761	121750
B1ATI9	Growth arrest-specific protein 7	Gas7	352880	501533	492334	776660	711370	637990	451924	850687	826183
B1ATP7	ElaC homolog protein 2	Elac2	81567	119025	152941	263645	151155	257462	119551	298401	331920
Q9Z0X1	Apoptosis-inducing factor 1, mitochondrial	Aifm1	111600	97501	97652	341628	325243	267182	243686	415364	315032
B1AU76	Nuclear autoantigenic sperm protein	Nasp	51857	140472	133750	123918	227716	197508	165884	178488	158535
B1AUN2	Eukaryotic translation initiation factor 2B, subunit 3	Eif2b3	97188	180629	149806	319661	334034	316871	250565	294745	417820
B1AUQ7	Centrin-2 (Fragment)	Cetn2	0	0	0	0	5606.2	4965.2	3903.7	3759	3641
B1AUX2	Host cell factor 1	Hcfc1	195350	164516	264618	344353	560647	281509	591134	1.04418e+06	1.10768e+06
B1AUY7	N-alpha-acetyltransferase 10	Naa10	262060	361889	351209	621840	491477	553153	441029	551627	496061
B1AVZ0	Uracil phosphoribosyltransferase homolog	Uprt	9838.9	18933.6	13322.4	27619.1	41530.4	19169.2	10502.7	10452.9	0
B1AWE0	Clathrin light chain	Clta	4232600	7.54557e+06	7.10497e+06	2.46928e+06	3.22888e+06	2.8135e+06	3.13927e+06	2.0135e+06	1.3444e+06
B1AX98	Leucine rich repeat containing 47	Lrrc47	110770	158486	132888	306699	232559	227744	169304	266108	270765
E9PV45	Ubiquitinyl hydrolase 1	Usp24	10965	8114.8	10900.7	55357.8	42920.6	115184	52473	100019	119290
Q8R5A3	Amyloid beta A4 precursor protein-binding family B member 1-interacting protein	Apbb1ip	41302	79578.2	90808	80223.4	70219.1	57261.9	79889.4	114138	103558
B1AZI6	THO complex subunit 2	Thoc2	34433	91190.2	73949.1	206499	138784	236335	149403	260946	266972
H3BJD4	Disks large-associated protein 4 (Fragment)	Dlgap4	0	0	0	13864.7	18174.7	15965	15515.8	15920.4	17212.5
B2CC69	Interferon regulatory factor 5 bone marrow variant	Irf5	15264	36326.3	50414.4	38995	36219.7	29101.7	29603.4	31726.2	35258.8
B2CY77	Laminin receptor (Fragment)	Rpsa	16607000	1.56017e+07	1.54807e+07	1.3373e+07	9.28924e+06	9.94472e+06	1.19843e+07	11416186	1.08036e+07
Q3UDM8	Ribulose-phosphate 3-epimerase	Rpe	317360	171302	287511	245084	598257	339723	305816	151717	213942
B2LVG5	Cleavage and polyadenylation specificity factor subunit 4	Cpsf4	54934	70037.1	70252.5	115210	82876	122846	68628.6	103186	88462
Q3TDM8	Secretory carrier-associated membrane protein	Scamp3	39764	47998.9	30515.6	75780	48398.2	136373	50572.3	61265	66468.9
B2M1R6	Heterogeneous nuclear ribonucleoprotein K	Hnrnpk	2264400	2.84922e+06	2647120	2.56599e+06	2.44658e+06	1.92887e+06	2.78638e+06	2.29548e+06	2.26074e+06
Q61990	Poly(rC)-binding protein 2	Pcbp2	587990	648003	556682	803879	730265	654655	613600	651062	580913
P14211	Calreticulin	Calr	318600	413586	400387	287058	497065	464451	321124	245882	198866
B2RPS1	RAB5B, member RAS oncogene family	Rab5b	0	6097.3	0	2455	2460.6	17284.9	1414	2682.3	2611.2
G3X949	TRAF3-interacting JNK-activating modulator	Traf3ip3	11433	21663.1	18245.5	25663.2	30029.8	33639	15437.9	29055.5	17674
B2RQ83	Gem (Nuclear organelle) associated protein 5	Gemin5	0	6432.5	4838.2	15214.2	24747.5	21082.7	66525.2	125508	197960
E9QAI5	Aspartate carbamoyltransferase	Cad	316390	430285	341135	481477	469573	691902	661335	1003300	1.31304e+06
Q9CUH7	Cadherin_C domain-containing protein (Fragment)		0	4094.7	17250.5	0	337.8	0	3813.8	1095.5	0
B2RQQ1	Myosin, heavy polypeptide 6, cardiac muscle, alpha	Myh6	0	0	0	0	0	0	0	10410.4	0
B2RQS1	Striatin-3	Strn3	287880	461207	440334	532806	329966	460175	274761	342933	401668
Q8VHK9	ATP-dependent DNA/RNA helicase DHX36	Dhx36	45580	15600.4	50504.8	35379.2	76638.5	162532	123817	186601	262172
B2RQV1	Uncharacterized protein	Naa25	32865	34421.4	35885	18164	17681.4	38913.4	28424.4	12520.7	13506
B2RR26	NHL repeat containing 2	Nhlrc2	3004.7	25182.5	24360.1	69010.3	79937.5	96671.9	39422.8	83891.8	106210
Q8BX26	Protein-tyrosine-phosphatase	Ptpn7	19000	84032.8	66992.9	72524.8	53190.4	59524.6	70799.7	63179.3	51306.3
B2RRB7	Solute carrier family 22 (Organic cation transporter), member 16	Slc22a16	84314	118009	116371	60911.2	44492.7	47551.2	53634.1	0	0
Q9JLQ0	CD2-associated protein	Cd2ap	12755	5123.1	3009.2	24161.1	40633.3	77022	23561.4	14561.3	17015.7
B2RRH9	Glutamine amidotransferase	Gmps	1194500	1.21793e+06	1.29728e+06	1.66336e+06	1.17026e+06	1.52467e+06	1693955	1.67865e+06	1.73003e+06
Q3UEW9	A disintegrin and metallopeptidase domain 17	Adam17	414470	348362	509134	155279	225213	175186	156872	148860	118016
F7CVW0	Protein strawberry notch homolog 1 (Fragment)	Sbno1	103100	0	67341.3	87749.2	74093.4	96163.3	113638	140388	41067.1
Q4FK24	Usp18 protein	Usp18	3837.8	7417.9	6742.4	9390.9	3293.9	1353.1	6974	11663.2	13496.4
D3Z4U0	Zinc finger Ran-binding domain-containing protein 2	Zranb2	0	41671.2	45385.7	66634	245672	127646	203188	79991	51135
O09010	Beta-1,3-N-acetylglucosaminyltransferase lunatic fringe	Lfng	0	2233.1	0	8592.5	19284.8	14488.4	25722.6	58198.9	65786.6
P60710	Actin, cytoplasmic 1	Actb	616000	669566	1149656	1.29253e+06	1.39629e+06	1.31283e+06	544890	1.42951e+06	1.40177e+06
B2RS09	Bromodomain containing 2	Brd2	0	28831.5	1569.5	29101.3	45851.6	27801.7	21503.7	17255.7	25645.3
B2RS91	RNA polymerase I-specific transcription initiation factor RRN3	Rrn3	12270	14171.5	14245.4	1019.9	2996.6	3175.7	5133.6	7483.2	7860.2
B2RSE4	Bromodomain containing 4	Brd4	7140.3	2195.5	6241.1	29026.5	62990.7	4098.4	24762.3	50005	44535.4
B2RSE6	rRNA adenine N(6)-methyltransferase	Tfb2m	0	7860.1	44756.2	52338.5	96729.4	38269.3	28488.1	94318.7	146375
B2RSN3	Tubulin beta chain	Tubb2b	37752	37182.1	27149.7	18662.5	12260	14662.4	28527.8	28481.2	20086.2
Q3ULJ0	Glycerol-3-phosphate dehydrogenase 1-like protein	Gpd1l	4955.7	3271	22677.2	28996.6	26890.2	25697	39251.8	50846	31888.2
B2RSV4	Splicing factor 3b, subunit 3	Sf3b3	1533100	1.72234e+06	1.81894e+06	1788318	1.23842e+06	1888370	551112	534445	544135
B2RT97	26S proteasome non-ATPase regulatory subunit 13	Psmd13	1139500	1096862	1.12804e+06	1.08087e+06	1.27735e+06	1.03109e+06	1.38275e+06	873125	1.20885e+06
B2RTL5	Aldehyde dehydrogenase family 1, subfamily A7	Aldh1a7	393730	32594.6	0	1929.1	3980.5	6246.2	0	0	1275.8
P62806	Histone H4	H4c1	42724000	2.5839e+07	3.3298e+07	1.91344e+07	3.04679e+07	2.66066e+07	2.07661e+07	1.65841e+07	1.62471e+07
B2RUA5	SAPS domain family, member 1	Ppp6r1	17551	20944.7	26139.3	14109.5	4347.2	0	33824.2	18928.4	6101.9
B2RUC7	Serine/threonine kinase receptor associated protein	Strap	3468100	3.91789e+06	3.88807e+06	5.34501e+06	3322609	4.65088e+06	3.41284e+06	4225503	3.96019e+06
B2RUG7	Zinc finger RNA binding protein	Zfr	0	0	2138.9	18458.1	22309.7	35753	29545.7	38540.9	53683.1
B2RUJ2	Erbb2ip protein	Erbin	6573.1	2055.7	2740.4	11620.2	10875.9	22650.9	10986.7	13854.5	13825.1
B2RUK5	Methylcrotonoyl-Coenzyme A carboxylase 2 (Beta)	Mccc2	0	0	2709.1	32919.9	35948.5	51978.3	11886.1	23172.9	12220.2
Q8K363	ATP-dependent RNA helicase DDX18	Ddx18	14062	31656.7	39156.4	19938.7	24310.9	27153.7	96925.8	191481	137128
B2RUR8	OTU domain-containing protein 7B	Otud7b	0	6224.2	5757.9	12620.8	10145.1	5990.4	5257.8	7440.5	15464.2
B2RVD5	Histone H2B	H2bc12	34910000	1.69792e+07	2.82604e+07	1.59074e+07	2.27001e+07	17928958	1.75282e+07	1.54011e+07	1.43091e+07
B2RVP5	Histone H2A	H2az2	870720	812259	831432	453593	1.91253e+06	2.3514e+06	527215	550779	382911
D3Z159	COP9 signalosome complex subunit 9	Cops9	0	0	0	0	6642.8	4486.8	10878.9	17076.8	8343.5
Q8BZA9	Fructose-2,6-bisphosphatase TIGAR	Tigar	40034	53610.9	65115.1	68531.7	81910.4	23025.3	162870	113958	141831
Q149V4	Histone H2A	H2ac20	24774000	2.18402e+07	27194570	2.02129e+07	3.51453e+07	2.81536e+07	2.04878e+07	1.98055e+07	1.72932e+07
B2RWS6	Histone acetyltransferase p300	Ep300	0	16563	20712.6	26025.5	12820.9	35244.4	16889.1	39651.8	55597
B2RWU7	AI607873 protein	Ifi207	122390	138967	162330	89681.8	29728.8	32615.2	72694.4	86507.6	81202.7
B2RWW8	Myosin, heavy polypeptide 8, skeletal muscle, perinatal	Myh8	0	7366.5	4955.8	14227.3	0	0	9834.3	17258.8	0
B2RX10	Fanconi anemia, complementation group M	Fancm	21275	34731.4	30250.4	56602.4	67784.3	60468.7	52021.7	53091.4	47362.3
Q3UUG1	Protein kinase domain-containing protein (Fragment)	Taok1	0	6137.1	0	0	2646.9	0	7894.1	0	3028.9
B2RX77	DNA-directed RNA polymerase III subunit RPC3	Polr3c	0	6252.2	3808.4	54025.1	44749	86799.2	82939.2	127918	118397
B2RXC6	DNA-directed RNA polymerase subunit	Polr3a	34892	56361.9	50894.5	46399.6	61621.3	69327	36748.8	88072	66808.7
Q0VG47	Heterogeneous nuclear ribonucleoprotein A3	Hnrnpa3	14843	46628	0	12665.5	56642.9	57227.4	38452.6	19471.3	18400.2
B7ZWG0	Nat12 protein	Naa30	0	3710.6	3591.6	0	0	3967.2	5922.5	6199.9	7297.4
I7HPV9	Phosphatidylinositol 3,4,5-trisphosphate-dependent Rac exchanger 1 protein	Prex1	4413400	3.54758e+06	3.77014e+06	531045	384265	2153.3	743087	373076	0
Q8BFQ4	WD repeat-containing protein 82	Wdr82	388080	335128	315944	353659	343511	474011	346294	253257	405858
Q8VD65	Phosphoinositide 3-kinase regulatory subunit 4	Pik3r4	54962	56824.3	57947.5	40783	1.4857e+06	67784	26607.3	33271.8	76678.4
J3QK13	Serine/threonine-protein phosphatase 6 regulatory ankyrin repeat subunit B (Fragment)	Ankrd44	0	28838.1	0	82679.4	6771	10739.3	5892.3	2239	9068.3
B2RXS4	Plexin-B2	Plxnb2	150570	140543	241009	235546	292460	507553	232970	92647.6	63364.5
B2RXT3	Oxoglutarate dehydrogenase (succinyl-transferring)	Ogdhl	0	0	0	1652.3	1245.2	2832.6	1604.5	3383.8	2061.1
B2RXW4	Ring finger and WD repeat domain 2	Cop1	109050	104209	5381.2	21180	3360.2	8260.7	4259.8	6452.4	2314.8
B2RXX9	Myosin, heavy polypeptide 7, cardiac muscle, beta	Myh7	86703	124600	59215.9	47449.7	17843.9	17490.8	33158.2	1166960	31377.2
B2RXY7	Carbonyl reductase 1	Cbr1	458580	287443	347194	249321	189510	281310	327864	501258	367721
B2RY27	Taok3 protein	Taok3	46926	69346.8	80816.6	63661.3	74375	83284.3	163868	187370	181949
S4R2B0	RNA-binding protein 25 (Fragment)	Rbm25	72681	129719	188507	308610	313560	174815	303470	215677	177589
Q3TAM0	Cytochrome b-245 light chain	Cyba	0	0	0	0	5747.6	23289.6	0	183.5	7284.3
Q9DBQ6	Nuclear factor of activated T-cells c1 isoform IB-VIII	Nfatc1	0	0	0	14043.2	18828.8	5579.7	12860.1	16612.4	14104.7
Q3TC82	Uncharacterized protein (Fragment)	Ncf4	10541	93782.3	100421	12516.9	36571.3	87977	71585	17702.9	117342
B6YY24	Skeletal muscle cells re-entry induced	Fam91a1	14079	13118.4	24089.7	50155	74766.9	102456	36639.4	35823.2	40455.5
B9EKP5	Filamin, alpha	Flna	362860	296176	262604	467103	455074	589204	658154	1.02047e+06	828590
Q4FJV4	Annexin	Anxa1	649640	630276	638809	923122	1.64447e+06	3.84526e+06	1130357	653243	424827
P17156	Heat shock-related 70 kDa protein 2	Hspa2	27301	10305	9682.5	15676.3	11878.6	34872.6	46498.6	19447.8	19115.1
Q569Y6	Ubiquitin-conjugating enzyme E2 variant 1	Ube2v1	79431	8464.5	59263.2	89415.9	206870	226814	235754	267112	266575
B7ZC24	Nuclear receptor coactivator 5	Ncoa5	4965.8	3034.4	4671.8	7043.3	13312.8	8231.1	24470	30709.4	37709.2
B7ZCQ3	Non-histone chromosomal protein HMG-17	Hmgn2	0	52485.5	22290.4	19235.8	51582.5	244714	23191.7	42015	47234.9
B7ZCU2	Abl interactor 1	Abi1	55340	45238.9	95254.5	138599	131137	114017	55013.8	73311.2	37438.9
B7ZMR0	Ubiquitin carboxyl-terminal hydrolase	Mindy1	0	7483	0	14726.8	0	14929.3	0	0	14007.1
D3YZL3	Zinc finger protein 800 (Fragment)	Zfp800	11475	54692	53751.4	76243.6	24543.3	23059.9	17560.6	25911	21824.6
B7ZMS6	2500003M10Rik protein	Chtop	0	0	0	689.6	13382.5	34472.9	3365.3	2821.4	2973.8
Q8BVR8	Uncharacterized protein	Adap1	0	10458.7	0	0	0	2926.8	4654.6	15215.5	4354
B7ZN33	Nisch protein (Fragment)	Nisch	0	0	0	0	2364.9	5493	809.1	1957	5090.1
Q9R200	Integrin alpha L	Itgal	22194	29649.5	32856.3	29603.1	44196.2	35393.2	32738.7	26959.2	25979.4
Q3V4B5	COMM domain-containing protein 6	Commd6	0	11647.9	9461.1	8596.3	0	6600.5	11272.4	8396.7	1046.1
B7ZNX2	Anaphase-promoting complex subunit 1	Anapc1	0	2471.7	0	47406.5	35215.4	77423	15660.6	31718.3	34712.4
B7ZP20	Ankyrin repeat and FYVE domain containing 1	Ankfy1	70807	53076.2	94392.4	211866	155461	254301	156357	190570	249375
D3YVF8	Zinc finger and BTB domain-containing protein 7A (Fragment)	Zbtb7a	0	6799.2	0	14487	7088.1	6886.9	6421.5	12527.1	7892.2
Q545R3	N-myc downstream-regulated gene 1 protein	Ndrg1	33542	16441.9	8509.2	21121.8	55023.2	160460	16617.7	25579.9	22209.6
B9EKB8	Insulin-like growth factor 2 receptor	Igf2r	10855	11647.9	16082.4	125069	73045.8	198305	53753.3	47455.1	66837
B9EKE9	RNA helicase	Ddx3x	568340	299100	285397	173647	267129	173022	421903	332639	335374
Q52KR6	Acin1 protein	Acin1	19777	43781.3	60178.5	196113	294934	146372	134209	92697.8	59675.4
B8JJG9	Trk-fused gene (Fragment)	Tfg	0	0	96825.3	11490.5	14701.7	17577.1	9527.6	10011	6602
B8X349	JNK-interacting leucine zipper protein long form	Spag9	0	12745.3	4505.3	30721.4	30709.3	14619.9	26074.5	20058.2	9513.1
B9EHD0	Leucine rich repeat containing 25	Lrrc25	0	4475.7	13575.1	28994.9	61080.4	94621.7	40247.9	22546.8	14057.9
Q62388	Serine-protein kinase ATM	Atm	6382	3795.1	6339.7	30218	19080.6	20364.3	10197.2	19160.6	13847.3
B9EHZ5	Membrane protein, palmitoylated 6 (MAGUK p55 subfamily member 6)	Pals2	29624	57861.1	54911.7	43353.7	33531.6	32223.5	42160.5	49727.2	44391
B9EI00	Calm5 protein	Calm5	28098000	23244982	2.16007e+07	2.56649e+06	4.42349e+06	973863	5.44929e+06	8.66174e+06	1.97578e+06
B9EI26	Rho GTPase activating protein 25	Arhgap25	0	0	6685.1	4553.9	54921.8	41241.1	3725	19198.3	17730.6
B9EIC2	Nlrp4e protein	Nlrp4e	0	0	0	5184.8	4259	12524	6389.1	0	2724.6
P46664	Adenylosuccinate synthetase isozyme 2	Adss2	517430	379975	399200	840170	493072	587292	713524	758171	1.00931e+06
D3YUW8	Pogo transposable element with ZNF domain	Pogz	0	33520	29456.8	39390.5	41643.6	34747.8	6475.6	6005.4	6049.9
B9EIU1	Glutamyl-tRNA synthetase	Eprs	4805000	5087624	7.96179e+06	6191482	6.8735e+06	9.04017e+06	5.35366e+06	5372692	8.5434e+06
Q8CHF0	MKIAA0548 protein (Fragment)	Atrn	0	0	3229.4	5293.2	3971.5	4512.6	3286	4891.8	4102.7
B9EJ52	Phospholipid-transporting ATPase	Atp10d	717700	694966	1.5724e+06	153223	18137.4	20250.1	171604	102389	46353
B9EJ54	Nucleoporin 205	Nup205	104280	116564	41992.1	171819	103129	227372	112008	124546	197634
E9QAF9	Protein TANC1	Tanc1	0	3012.6	5425.5	2384	1623.2	5086.2	1572.8	1109.8	1104.8
E9Q8N5	CLIP-associating protein 2	Clasp2	0	9994.3	4200.6	12100.5	8040.4	27540.1	16181.9	47375.1	33209
B9EJX8	Peptidyl-prolyl cis-trans isomerase	Ppil1	284460	18496	20175.2	35071.8	25108.1	39214.8	57461.2	68602.2	91876.5
B9EKG3	Folate gamma-glutamyl hydrolase	Ggh	164060	250151	210356	57062.7	117224	106331	92245.7	61523.9	55824.9
D6RII3	Echinoderm microtubule-associated protein-like 1	Eml1	0	0	0	0	0	0	0	0	19864
Q80U74	MKIAA0133 protein (Fragment)	Urb2	0	28280.6	33275.6	12002.1	5343.6	13466	3377.8	16833.6	9402.8
Q5FWA0	Ribonuclease T2B	Rnaset2b	0	10732.9	0	27821.8	17288.1	18276.9	7315.2	14083.4	3796.1
Q3U7U8	Uncharacterized protein	Rap1a	12956	12723.1	11713.9	14765.5	27355.1	89032.6	22062.4	38081.2	32985.3
Q9Z2I8	Succinate--CoA ligase [GDP-forming] subunit beta, mitochondrial	Suclg2	22658	7579.4	7195.9	23667.5	27428.1	41277	33009.1	20571.3	23619.6
C7G3P2	PRP4 pre-mRNA-processing factor 4 homolog (Fragment)	Prpf4b	8530.2	75208.2	11875.7	50753.2	40597.6	85313.3	39412.9	63373.9	122452
D0ESZ4	Elastin microfibril interfacer 2	Emilin2	12172	87439	90707.6	256649	212770	181773	78402.3	62220.6	67786.9
D0QMC3	Myeloid cell nuclear differentiation antigen-like protein	Mndal	77954	80587.6	92644.5	108720	78670.9	96589.6	66823.4	121127	88623.4
F7AAP4	Calcium-transporting ATPase	Atp2b4	6957.3	0	0	1935.9	14396.1	22905.8	10133.4	1988.7	0
Q3U5H9	Uncharacterized protein	Rrp7a	10876	79200.4	69697.4	177386	85641.6	78656.6	60437.5	53979.5	42937.1
D3YTP8	U6 snRNA-associated Sm-like protein LSm4 (Fragment)	Lsm4	274550	182524	445608	499224	408434	247609	334803	249648	310558
D3YTQ3	Heterogeneous nuclear ribonucleoprotein D-like	Hnrnpdl	38089	0	3544.6	196263	54689.4	41258.4	353273	50893.1	47271.7
D3YTQ9	40S ribosomal protein S15	Rps15	49854	54954.5	57051.1	123698	484236	475963	242076	211989	95837.4
D3YTR4	Methyl-CpG-binding domain protein 3	Mbd3	45567	91555	88829.8	56070.6	168261	86631.8	89577.6	90287.6	204288
D3YTU2	2-oxoglutarate and iron-dependent oxygenase domain-containing protein 1	Ogfod1	0	5725.4	4534.5	39059.8	44091.8	26384.9	65523.1	151684	69809.8
Q8K2T1	NmrA-like family domain-containing protein 1	Nmral1	130790	145109	123002	121694	137144	54934.2	83509.8	99038.6	82237.5
D3YU58	Anaphase-promoting complex subunit 7	Anapc7	14461	11737.1	10727.1	94651.9	66468.6	78704.4	35377	33574.6	66453.4
D3YUB9	Polyadenylate-binding protein 2 (Fragment)	Pabpn1	16439	29271.8	32484.3	53549.8	108190	80224.9	37400.9	72172	88285
Q3TLN8	Ras-associating domain-containing protein (Fragment)	Afdn	0	0	2960.1	1277.5	6038	6101.2	2727.5	0	0
E9PYH6	Histone-lysine N-methyltransferase SETD1A	Setd1a	4733	0	0	9381.6	10772.5	10501.4	9902.3	6040.4	11896.3
D3YUM1	NADH dehydrogenase [ubiquinone] flavoprotein 1, mitochondrial	Ndufv1	57993	73208.8	60751.3	77848.8	43302.1	32700.2	33710.9	66774.2	70367.6
Q9WVG6	Histone-arginine methyltransferase CARM1	Carm1	271770	275401	226016	464079	248548	418798	159238	241677	282855
D3YUY3	Phosphatidylinositol 4-phosphate 5-kinase type-1 alpha	Pip5k1a	0	1827.8	0	8752.8	5426.5	9640.8	11221.9	16369.1	15678
Q3UD86	RNA helicase	Mov10	25889	37189.9	43433.5	67494.8	93597.2	174217	47429.1	96110.6	110040
D3Z4L7	Biogenesis of lysosome-related organelles complex 1 subunit 1	Bloc1s1	5998	7892.7	8262.9	0	8333.6	9159.5	0	0	0
D3YVN1	Actin-like protein 6A (Fragment)	Actl6a	6636.2	10033.4	7906.9	15675.3	9456.4	9979.9	17522.9	18832.7	20014
D3YVW2	Golgi integral membrane protein 4	Golim4	0	0	0	0	2206.5	2027.8	0	0	0
D3YW20	VPS35 endosomal protein-sorting factor-like (Fragment)	Vps35l	0	0	0	0	2383.4	25046.4	2375.6	0	3717.7
D3YW23	C-X-C motif chemokine	Cxcl10	40212	61103.1	50096.8	14324.7	0	13197.1	11155.1	4649	8113.9
D3YW40	AH receptor-interacting protein (Fragment)	Aip	0	0	0	2651.1	2930.9	3977	1139.9	1815.5	0
D3YWJ4	Protein farnesyltransferase subunit beta	Fntb	3487.9	2706.1	4837.7	34016.6	28520.4	28153.6	29601.4	46003.7	45704.7
D3YWK1	WD repeat domain phosphoinositide-interacting protein 2	Wipi2	0	0	0	6248.8	7275.7	3576	8791.4	10093.4	12987.3
D3YWR7	Dihydropteridine reductase	Qdpr	209980	234527	241493	550636	723932	514804	969477	936502	967929
D3YWS8	Leukocyte receptor cluster member 8 homolog	Leng8	0	0	9647.7	30096.7	0	31711	13610.8	2975.7	13602.8
O88838	SPRY domain-containing SOCS box protein 2	Spsb2	0	0	18381.3	49671.4	26252.5	18300.8	20211.4	33358.1	13987.7
Q3T9J2	Uncharacterized protein	Zfp384	0	2462.8	0	3816.3	3135.5	0	1902.5	1965.2	1395.6
D3YX62	Heme oxygenase (biliverdin-producing) (Fragment)	Hmox2	5341.9	3446.8	0	7037.8	9555.2	14496.4	4280.9	4215.5	5818.6
D3Z0V5	Putative deoxyribonuclease TATDN3	Tatdn3	2598.4	0	0	3634.3	3194.6	6393.8	12003	9119.3	10739.6
D3YXK2	Scaffold attachment factor B1	Safb	6684.1	0	19659.7	21103.5	43854.9	21676.2	18939.8	42918.8	19743.6
D3YXZ0	CCR4-NOT transcription complex subunit 6-like (Fragment)	Cnot6l	5661.7	8762.8	5458	26808.2	15556.6	10411.2	25533.7	30882	35314
D3YYC2	Dr1-associated corepressor	Drap1	11473	11581.5	11560.3	20932.4	31119.1	36970.7	28088.4	30508.5	30679.3
D3YY50	Copper homeostasis protein cutC homolog (Fragment)	Cutc	0	0	0	2076.3	2195.5	3389.1	0	2805.4	3722.1
D3YYE1	Acidic leucine-rich nuclear phosphoprotein 32 family member A (Fragment)	Anp32a	83526	66591.9	68144.4	56019.1	118823	110704	119094	99426.2	126100
D3YYT1	Glyoxylate reductase 1 homolog	Glyr1	5341.1	15775.6	13070.8	58591.4	48219.4	69718.7	29325.1	38256.9	43626.5
D3Z6S3	Protein TSSC4 (Fragment)	Tssc4	10742	24667.3	23613.2	12764.2	10143.4	4861.9	11185.9	10297.2	7722.3
D3YZ06	Heat shock protein beta-1	Hspb1	197240	71189.9	67512.5	76569.3	166414	80761.3	73175.5	61988.4	48969.1
D3YZ08	Telomeric repeat-binding factor	Terf2	0	0	0	2947	3955.9	9565.9	4321	5176.4	14326.1
D3YZ09	H/ACA ribonucleoprotein complex subunit (Fragment)	Gar1	209660	283047	283892	473982	512249	389731	302356	297695	285304
D3YZ20	DNA-directed RNA polymerase II subunit RPB11	Polr2j	243460	319622	220052	377737	504218	151776	379874	230615	238291
D3YZ62	Unconventional myosin-Va	Myo5a	0	2230.7	3186.3	3555	6475.6	9745.5	0	18055.9	12702.1
E9Q4Q2	Splicing factor 1	Sf1	13076	15051.4	19473.7	30294.4	47307.5	47455.6	39937.8	55056	64867.9
D3YZW1	SLIT-ROBO Rho GTPase-activating protein 1	Srgap1	625770	485838	727031	1.18187e+06	1.46978e+06	1.22344e+06	1.00827e+06	1.14021e+06	1.1036e+06
D3Z016	Proteasome assembly chaperone 4	Psmg4	0	0	0	2760.6	0	0	20887.4	12180.2	15540.7
D3Z061	E1 ubiquitin-activating enzyme	Uba6	116600	171576	180152	158302	111167	195105	205335	242556	200820
F6XC54	Protein diaphanous homolog 1	Diaph1	9166.5	11167.3	15829.1	82563.1	52305.2	72241.7	49244.2	68139.4	71594.9
D3Z2Q2	Syntaxin-binding protein 5	Stxbp5	0	0	0	2309.6	2981.8	4071.1	6846.6	14789.5	12497.9
D3Z0F5	COP9 signalosome complex subunit 6	Cops6	84232	58251.8	83107.8	337142	382060	337479	403692	481063	463573
D3Z0K6	Round spermatid basic protein 1-like	Rsbn1l	0	0	0	6698.5	7373.4	7306.1	10833.4	7242.2	7384.3
D3Z0M9	RNA helicase	Ddx23	9546	13020.8	13189	25458.9	40247.4	10412.4	44697.4	31723	75994.6
D3Z100	Family with sequence similarity 98, member C	Fam98c	1787.1	2136.6	0	6274.1	6326.3	8429.6	3235.9	0	0
D3Z637	Tumor protein D52	Tpd52	23309	16007.5	11645.4	37192.1	43151.6	63760.5	0	0	0
D3Z1H8	Glycolipid transfer protein	Gltp	0	0	2697.4	6218.2	7333.8	16342.1	4316.6	13532.9	10882
D3Z1Z8	Stathmin (Fragment)	Stmn1	2457.2	6536.1	13764.7	4124	19529.2	28444.4	18757.5	15190.1	11095.2
F7CIP8	Prenylcysteine oxidase (Fragment)	Pcyox1	14271	0	2453.6	0	8662.4	8405.3	0	0	7374.1
D3Z2X5	Platelet-activating factor acetylhydrolase IB subunit alpha1 (Fragment)	Pafah1b3	9932.3	8491.9	7064.8	8360.7	14706.8	29243.8	9320.4	5391.5	7448
Q8C0S5	CAP-Gly domain-containing linker protein 1 (Fragment)	Clip1	0	0	0	0	10086.4	15315.7	3235.3	3487.5	2557.6
D3Z375	15 kDa phosphoprotein enriched in astrocytes (Fragment)	Pea15a	0	0	0	2385.5	0	5913.3	2654.4	3289.7	2104.3
Q3TPP5	Uncharacterized protein (Fragment)	Dlg1	0	0	0	1466.2	6306.7	6927.3	5492	1958.4	2011.7
D3Z5W7	Glutathione S-transferase theta-1 (Fragment)	Gstt1	0	0	0	6047.4	0	0	9903.9	20861.5	16332
D3Z3Y4	Nucleolysin TIAR	Tial1	0	0	0	13879.2	17314.9	21122.5	13353.7	11446.2	143034
D3Z497	Predicted gene 7075	Gm7075	17488	29068.6	26050.2	31460.9	37773.9	0	0	28493.8	31242.7
Q8C1T5	Uncharacterized protein	Napg	37414	84495.2	59363.6	169393	155834	197349	89804.3	126925	86971.3
D3Z4S3	Putative peptidyl-tRNA hydrolase PTRHD1	Ptrhd1	0	18141.7	16587.9	19039.7	14438.6	3732.5	1891.7	2024	0
Q3TYA0	DDB1- and CUL4-associated factor 11	Dcaf11	49921	50156.6	51804.5	81582.7	82624.2	68050.9	60530.9	89895.3	100689
D3Z5I1	Zinc finger CCCH-type antiviral protein 1	Zc3hav1	41928	42913.2	56458.3	105411	60886.7	191732	39772.7	52683.5	45452.7
D3Z5N5	1-phosphatidylinositol-3-phosphate 5-kinase	Pikfyve	0	0	0	1324.5	1367.9	4024.7	823.4	1631.6	5403.6
D3Z5T2	Armadillo repeat-containing protein 10	Armc10	0	0	0	4607.6	7560.4	11079	4705.5	0	9963.3
D3Z645	Vacuolar protein sorting-associated protein 29	Vps29	343150	314854	301134	677457	770795	917176	747978	1.00766e+06	1.12866e+06
E9Q7S0	Phosphoinositide 5-phosphatase	Synj1	9963.5	10858.6	4868	13044.2	23130.7	22267.1	26629.1	67011.2	45366.3
D3Z6C4	3-oxoacyl-[acyl-carrier-protein] reductase (Fragment)	Cbr4	0	0	0	1545.7	286	7821.3	0	0	0
D3Z6H3	Dynactin subunit 6	Dctn6	11055	0	0	39561.7	15066.3	38305.2	7613.2	11210.2	9787.9
Q8BXI0	BTP domain-containing protein		5714.2	7051.3	5994.8	15383.8	10445.7	7936.8	14645.4	9026.2	9925.9
Q9CU14	PX domain-containing protein (Fragment)	Snx3	6539	25627.3	34507.4	29405.4	54684.9	42077.7	47896.3	33832	29538.3
D3Z780	Translation initiation factor eIF-2B subunit delta	Eif2b4	131220	124509	163127	266403	188214	180113	176927	141586	214056
D3Z7D5	Collagen alpha-2(VI) chain	Col6a2	13774	8824.7	5462.9	0	3174.9	1039.1	2046.6	9179.1	1122.5
D3Z7E5	[Tau protein] kinase	Gsk3a	0	15100.3	0	29295.7	28098.7	35872.5	27112.3	50273.3	59065.3
D3Z7N4	Zinc transporter ZIP6 (Fragment)	Slc39a6	0	0	0	0	3580.2	4901.8	2525.5	0	0
D3Z7P0	BRISC and BRCA1-A complex member 2	Babam2	112320	126502	121172	176173	95199.1	214093	155707	137835	134487
D3Z7P4	Glutaminase	Gls	5435.9	5022.6	5692.1	29930.5	24349.6	40947.7	18348.3	22148.2	28676.2
D3Z7R7	Rho GTPase-activating protein 45	Arhgap45	130400	177932	145347	265157	153390	337439	194104	54191.4	258464
F6WY34	Sarcolemmal membrane-associated protein (Fragment)	Slmap	0	0	0	1405.4	650.3	2468.5	1048.5	1633.8	1814.1
G3X922	DnaJ heat shock protein family (Hsp40) member C13	Dnajc13	0	0	3197.1	36791.6	29594.7	68606	25635.1	42468.4	60428.5
Q3UN75	Galactosylgalactosylxylosylprotein 3-beta-glucuronosyltransferase	B3gat3	0	145050	132580	16574.3	13849.7	7076.4	11609.9	10723.1	11612
D5FLC2	DNA-binding protein RFX6	Rfx6	587390	379043	793994	77524.8	41277.1	20167.8	119006	110474	31721.2
D5MCW4	Protein CutA	Cuta	0	0	0	0	5073.5	4826.3	1171.3	0	0
D6RFB8	DNA polymerase	Pold1	0	0	0	10205.1	6148.3	2010.7	18463.5	3517.8	13048.9
D6RFN6	Caspase-2	Casp2	0	0	1177.8	5609.2	7893.6	15720.7	6374.6	3272.1	8845.9
D6RG49	Protein FAM76B	Fam76b	135910	200408	182212	215489	339696	287232	291064	272040	272917
D6RG95	YTH domain-containing protein 1	Ythdc1	0	0	0	4873.9	5202.4	11134.6	0	8356.2	9755.5
D6RGU3	Dedicator of cytokinesis protein 2	Dock2	8138.8	11006.4	9165.2	14527.2	33960.7	18996.6	17030.4	24150.4	16367.4
D9J2Z9	ENH isoform 1b	Pdlim5	5564.6	0	6921.9	53706	19821.2	69609.8	13698.9	17800.2	16932.2
P51859	Hepatoma-derived growth factor	Hdgf	19765	32841.4	38006.7	45852.9	99854.1	119567	48830.7	47648.1	41939.1
E0CXA9	MOB-like protein phocein	Mob4	127570	119481	171619	246529	312309	243067	240923	221843	304146
E0CXF0	E2F-associated phosphoprotein	Eapp	0	0	0	9622.9	9819.4	5597	6401.8	7348.5	8124.7
E0CZ61	UMAP1-MVP12-associated (UMA) domain-containing 1 (Fragment)	Umad1	0	0	0	2180.8	3837.4	4717.3	2973.7	2833.8	1541.2
E0CXR5	Cerebral cavernous malformations protein 2 homolog (Fragment)	Ccm2	0	0	0	6555.9	6934.1	2069.6	5284.1	7234.3	6871.4
E0CY14	Transducin-like enhancer protein 3	Tle3	0	0	0	6399.7	11468.8	18635.4	14999.9	26971.7	43635
E0CXS3	Ethylmalonyl-CoA decarboxylase (Fragment)	Echdc1	7000.2	0	7680.7	13765.2	0	8527.5	7213.6	8671	0
E0CXU3	MKI67 FHA domain-interacting nucleolar phosphoprotein (Fragment)	Nifk	0	4655.8	0	12653	24850.3	12232	14121.4	16140	23761.2
E0CY49	Argininosuccinate lyase (Fragment)	Asl	102810	5068.7	0	22422.9	0	34512.8	11296	0	0
E0CYA6	Mediator of RNA polymerase II transcription subunit 6	Med6	0	0	0	14707.8	14906.9	7980.3	4889.2	0	0
E0CYA9	DNA polymerase epsilon subunit 4	Pole4	0	10069.9	12877.8	13081.2	0	0	12857.9	12642.6	8673.6
E0CYE2	Inosine-5-monophosphate dehydrogenase	Impdh1	34541	38508	42998.9	97091.3	157279	137236	96901.9	105022	107174
E0CYH0	Female-lethal(2)D homolog	Wtap	28955	36752.9	49956.2	41324.7	70411.4	65870.5	14653.4	59215.7	45422.9
Q545L9	Protein-L-isoaspartate O-methyltransferase	Pcmt1	11126	13512.5	8816.8	0	12630.8	28558.6	7735.1	7722.5	11289.8
E0CYV4	Deubiquitinase DESI2 (Fragment)	Desi2	0	0	0	0	2218	4188.5	0	1157.5	702.7
E0CZ50	Protein NDRG4 (Fragment)	Ndrg4	0	0	0	0	0	0	0	0	14664.4
Q8CIV8	Tubulin-specific chaperone E	Tbce	0	8353.8	10788.5	13759.8	8255.3	12664.6	0	0	3939.1
E0CZE0	NEDD8-activating enzyme E1 regulatory subunit	Nae1	44689	39890	86267	113348	88720.1	99155	98854.3	95814.1	107491
E3SRG8	Mothers against decapentaplegic homolog	Smad4	0	0	0	0	2815.5	3142.7	3065.5	3516.7	5477.2
E9PU93	Set1/Ash2 histone methyltransferase complex subunit ASH2	Ash2l	204560	334601	278111	175841	126414	168667	230803	91811.2	300323
E9PU96	Nucleolar pre-ribosomal-associated protein 1	Urb1	0	0	2695.4	28682.5	10453.4	48597.5	12804.2	19934.2	16258.4
E9PUB7	Protein misato homolog 1	Msto1	529190	578480	443895	742047	504352	736598	597337	970835	1.05479e+06
E9PUD2	Dynamin-1-like protein	Dnm1l	389960	394009	463636	894109	790137	1.18383e+06	775236	848992	905231
E9PUF4	RNA-binding protein 26	Rbm26	5139.5	9330	9924.6	14839.8	25583.4	33300.4	16722.2	14540.8	15007
E9PUF7	Rho guanine nucleotide exchange factor 1	Arhgef1	159880	280416	253345	188918	276770	764444	174718	157823	156426
F6ZHN3	tRNA (uracil-5-)-methyltransferase homolog A (Fragment)	Trmt2a	0	0	16468	14141	17320.8	14415.4	28201.8	96507.6	24419.4
E9Q1M6	Ankyrin repeat and KH domain-containing 1	Ankhd1	0	0	4147.8	15865.5	0	10270.2	0	5925	5386.7
Q2M4H5	Cullin 5	Cul5	60620	79656.3	49291.3	133600	130954	124867	270148	319223	408194
F7BIK4	ARF GTPase-activating protein GIT2	Git2	153780	178063	163653	271089	231352	233400	205991	182725	233662
Q3UHQ5	TOG domain-containing protein	Gcn1	17065	56178.8	89526.6	22550.9	15042.5	18288.8	26018.8	21616.3	27232.3
Q6NZJ6	Eukaryotic translation initiation factor 4 gamma 1	Eif4g1	188420	215634	189653	231424	220787	188983	317625	396534	443796
Q6NVF8	Pftk1 protein	Cdk14	5794.4	7060.4	5626.9	11201.7	11438.8	16968.9	0	7984.7	6787.2
E9PVM9	Lysosomal thioesterase PPT2 (Fragment)	Ppt2	0	0	0	9264.8	15367.3	9708.2	8251	6800.6	0
E9PVX6	Proliferation marker protein Ki-67	Mki67	7329.4	8050.3	2439.3	30390.8	86553.5	191094	58485.1	43300.1	26741
E9PW15	Polycomb protein Suz12	Suz12	2746.9	9518.9	8912.5	7249.5	12402.6	13847.1	4338.1	5983.2	12242.7
E9PWC8	Poly(A) polymerase	Papola	0	5801.2	7239.6	25184.7	14453.5	26152.5	46128.8	86452.6	109396
E9PWD3	Cyclin-H	Ccnh	2349	3051.5	5906.8	9236.9	8648.5	13839.1	6120.3	8349.3	6335.6
Q3TT92	Dihydropyrimidinase-related protein 3	Dpysl3	9715.7	3076.4	0	0	0	0	2818	6983.7	6199.7
E9PWG6	Non-SMC condensin I complex, subunit G	Ncapg	24576	22356.7	18359.4	56399.6	68976.4	110483	32784.4	90601.4	37018.4
F6YTS6	Epoxide hydrolase 1 (Fragment)	Ephx1	48265	0	0	9339.9	9202.1	14208.3	5561.4	7210.1	8365.3
E9PWV3	Ribosomal protein S6 kinase	Rps6ka1	31314	44688.6	21215.1	49671.4	50105.9	43733.5	84519.8	59346	60502.1
E9PWW9	Remodeling and spacing factor 1	Rsf1	0	5631.7	1216.6	15211.8	78670.9	60353.2	21827.8	5226.6	10304.9
E9PWY9	Phenylalanine--tRNA ligase	Farsa	2542500	2.14091e+06	2.19857e+06	3.93041e+06	2.78945e+06	3.56003e+06	3.17764e+06	3.17921e+06	3.03339e+06
E9Q1Q0	Solute carrier family 4 (anion exchanger), member 1, adaptor protein	Slc4a1ap	2349.8	5397.7	21198.6	86611	70554.4	106340	31822.2	53643.8	27417.7
E9Q023	N-alpha-acetyltransferase 20 (Fragment)	Naa20	0	49283.2	61477.6	22045.7	14823.6	20336.4	26211.6	22011.7	16565.6
Q99JZ9	Signal recognition particle 54 kDa protein	Srp54c	0	6678.7	0	26593.8	24133.5	11969.5	29718.7	24111.2	7262.7
E9PXG1	Transporter	Slc6a12	0	5200.7	5848.6	3486.1	7833.4	10864.8	20706.5	25562.7	19470.4
E9PXG9	Vacuolar protein sorting-associated protein 53 homolog	Vps53	34162	37657.5	63987.2	79606.9	54853.3	93166.3	44367.3	79634.8	27211
F8VPX1	Ubiquitin carboxyl-terminal hydrolase 7	Usp7	264440	345783	328333	1.01162e+06	801059	1.02359e+06	973851	1.02291e+06	1.20874e+06
Q3U5L1	Condensin-2 complex subunit H2	Ncaph2	0	3954.7	4670.8	6322.9	7784.4	5490.1	7614.2	5668.3	6548.9
Q3UWX7	Uncharacterized protein	Tcea1	15566	25308.2	35817.7	72476.6	90837.5	101697	42047.2	49786.8	35120.1
E9PYH2	Cytosolic acyl coenzyme A thioester hydrolase	Acot7	1019600	898226	1.07567e+06	2.07629e+06	1.465e+06	1438619	1.46142e+06	1.57995e+06	1.43105e+06
E9PYI8	Ubiquitin carboxyl-terminal hydrolase	Usp14	1593600	1.80524e+06	1.67922e+06	2.48723e+06	2.48115e+06	1953303	1.89223e+06	1.67614e+06	1.82473e+06
E9PYK3	Protein mono-ADP-ribosyltransferase PARP4	Parp4	0	6044.7	0	9625	10500.1	12124.8	12506.6	15347.2	16258.4
Q5FWH4	Carboxylic ester hydrolase	Ces1a	3440.8	2640.9	3659.1	0	0	10065	0	0	0
Q3U4A0	F-box domain-containing protein	Fbxl18	0	0	9729.2	2192.3	3188.6	28205.4	2203.1	1727.1	2280.6
E9PYT3	Atlastin-3	Atl3	0	4961.7	6757.7	20826	21147.4	91466.6	28287.3	21672.8	18858.9
E9PYW4	E3 ubiquitin-protein ligase RNF168	Rnf168	172440	122992	100664	87267.3	172851	13229.6	46854.5	87488.3	71837
E9PZ00	Prosaposin	Psap	1405700	1.68007e+06	1620053	1.58956e+06	2.65594e+06	1.91347e+06	1.47665e+06	901071	890070
G3X9T8	Ceruloplasmin	Cp	151230	234794	221457	183418	70311.5	100191	168855	141173	268812
E9PZF0	Nucleoside diphosphate kinase	Gm20390	580740	435430	401798	716939	1.77068e+06	2.3352e+06	1.19734e+06	929582	513162
E9Q4Y9	WW domain-containing adapter protein with coiled-coil	Wac	35894	24899.2	0	0	11207.7	10880.5	0	720.4	8426.8
E9Q0G1	Density-regulated protein (Fragment)	Denr	57719	132311	65463.5	29423.7	34588	37904.2	19429.5	25391.6	30809.5
E9Q197	Glyoxalase domain-containing protein 4	Glod4	1577.9	11375.7	0	4449.7	29499.4	46346.8	21320.8	5881.1	4009.9
E9Q1G8	Septin	Septin7	1584500	1.72598e+06	1.71507e+06	1.66834e+06	1.35895e+06	1.32748e+06	1.2665e+06	1.4293e+06	1.65896e+06
F6V4G5	Alpha-adducin (Fragment)	Add1	0	0	0	0	3720.5	3935.4	0	3482.7	3321.2
E9Q1P8	Interferon regulatory factor 2-binding protein 2	Irf2bp2	0	0	0	3765.1	5271.5	3807.1	3819.2	3557.5	4056.7
E9Q1S3	Protein transport protein SEC23	Sec23a	15577	8833.1	0	74901	27457.9	31997.8	38170.3	49422.8	94232.1
Q8C2G0	Non-specific protein-tyrosine kinase	Ptk2b	28376	18421.1	15972.6	21180	20463.4	19142.6	18132.8	23048.9	16448.1
Q8BK32	Nuclear receptor corepressor 1	Ncor1	0	2666.1	0	6579.3	7198.3	0	6619.5	7714.6	7706.8
Q3TUA5	GYF domain-containing protein (Fragment)	Gigyf2	7275	17681.2	27900.2	49781.1	64202.1	27683.5	59292.3	68646.2	71115
E9Q2M9	WD repeat- and FYVE domain-containing protein 4	Wdfy4	0	1919.8	25399.4	45304.5	42649.4	85306.6	60069.7	37263.6	41643.2
Q6P7V9	Structural maintenance of chromosomes protein	Smc4	192530	114102	136366	140691	128486	115099	213685	219474	255590
E9Q317	18 kDa Sin3-associated polypeptide	Sap18	124300	153536	147497	458529	401595	267062	238060	165464	133217
Q80WR0	Nucleoporin 153	Nup153	0	0	0	27120.6	36438.7	9199.6	9869.5	29425.8	37348.3
E9Q4G8	Activated leukocyte cell adhesion molecule	Alcam	75310	0	77332.7	1871.2	5146.8	72770.2	14496.9	6016.5	3600.6
E9Q3V6	Septin-2	Septin2	41237	52193.8	60137.1	49149.7	39566.4	34692	0	30844.3	27089.3
Q8C2S9	Major vault protein	Mvp	1940300	1.65897e+06	1788052	1051206	1.34374e+06	1.35881e+06	1.4148e+06	1877304	1.67793e+06
Q9CS30	Uncharacterized protein (Fragment)	Rnf25	0	9955.3	1074.6	13867.5	7818.7	14237.5	3019	5021.8	4532.2
E9Q456	Tropomyosin alpha-1 chain	Tpm1	18192	0	0	10517	29187.9	29015.4	14765.1	11127.3	7746.5
E9Q481	Serine/threonine-protein phosphatase 4 regulatory subunit 3A	Ppp4r3a	43156	152494	101230	126980	109730	205754	124428	152086	171969
Q3TJN1	Branched-chain-amino-acid aminotransferase	Bcat1	0	14293.3	15034.3	17077.3	18174.7	23806.1	25710.6	58693.2	32154.4
P54310	Hormone-sensitive lipase	Lipe	0	0	0	15596.7	8796.5	9722	12467.4	18680.5	25268.8
E9Q4P1	WD repeat and FYVE domain-containing protein 1	Wdfy1	62912	78848.8	78702.6	158843	89194	158283	264284	161950	137953
Q3U4Y4	Uncharacterized protein	Diaph2	0	3971.2	3514.2	10141.3	14291.9	14759.3	17556.1	16027.1	28640.8
Q3TT06	Nuclear pore complex protein	Nup107	0	0	7015.8	43597.9	29471.1	145708	23517.7	20736	30949.7
E9Q557	Desmoplakin	Dsp	265930	62819.2	373288	30684.9	7399.1	2157.7	39359.2	10836.9	8283.2
E9Q5B2	Methyltransferase-like 26	Mettl26	0	0	0	0	22869.9	12873.9	0	5014.8	5197
P69566	Ran-binding protein 9	Ranbp9	110790	165011	148689	261518	254836	261658	105053	94739.2	121814
E9Q5F4	Actin, cytoplasmic 1 (Fragment)	Actb	53223	56281.1	57681.2	47446.4	28210.4	51425.9	63795.4	73981.2	60635.2
Q3U4I5	VWFA domain-containing protein		131780	450435	214932	293273	758845	1.26171e+06	402678	188688	139869
E9Q616	AHNAK nucleoprotein (desmoyokin)	Ahnak	90387	40496.4	38736	41929.6	181762	872772	66986.4	50959	62147.1
E9Q634	Unconventional myosin-Ie	Myo1e	32071	35161.2	23147.8	71152.2	47472.9	67215.7	90108.5	121204	115289
E9Q6E5	Serine and arginine-rich-splicing factor 11	Srsf11	61651	109172	112119	54128.1	66806.8	110486	97898	81892.8	73116.7
E9Q6J5	Biorientation of chromosomes in cell division protein 1-like 1	Bod1l	0	0	13553.3	0	59599.2	48798.1	11092	0	885.9
E9Q6R3	Vesicle-trafficking protein SEC22b	Sec22b	73191	55678.7	10119.5	92667.8	80476.9	155069	69895.1	80753.6	95603.8
E9Q6U4	Prefoldin subunit 4	Pfdn4	18192	75279.8	60639.1	15444.8	118914	45993.6	0	48129.8	40951
E9Q718	Procollagen-lysine 5-dioxygenase	Plod2	76804	90076.6	113643	349039	270064	217612	181901	191104	174418
Q3U3A7	Metastasis-associated protein MTA3	Mta3	10730	16782.5	1629.2	8455.9	42569	34134.3	17176.7	6116	16357.5
E9Q7A7	Cyclin-T1	Ccnt1	6068.5	6912.5	7348.3	9917.7	9542.7	2768.1	11259.8	7659.2	16717
E9Q7G0	Nuclear mitotic apparatus protein 1	Numa1	0	3217.5	0	3849	31837.3	99678.2	416.2	3392.1	6914.3
E9Q7K1	Guanylate kinase	Guk1	0	0	4834.8	12357.9	19959.8	8833.9	22778.1	18514.1	18925.4
Q3TQL4	MICOS complex subunit MIC60 (Fragment)	Immt	14657	14671.7	11227.3	40824.6	70174.4	30897	72652.6	53854	49518.3
E9Q8A3	Phosphatidylinositol 4-kinase beta	Pi4kb	15587	14607.9	82216.1	29207.6	18422	24195.2	88154.1	92707.2	119494
E9Q8P0	Troponin C, slow skeletal and cardiac muscles	Tnnc1	0	0	0	0	0	0	0	15254.6	0
Q9CTU8	Uncharacterized protein (Fragment)	Smarca2	1165.3	0	6302.5	20561.8	29661.8	9616.2	23360.6	25857.6	28383.1
E9QAD4	Coiled-coil domain-containing protein 93	Ccdc93	453550	285561	273824	216237	246238	299157	227702	249146	223668
E9QAJ9	Rho GTPase-activating protein 17	Arhgap17	83431	155594	141178	79319.4	100248	133797	204182	229234	218897
Q5KU03	Glycogen synthase kinase-3 beta	Gsk3b	15888	14301.8	14428.4	64645	58234.3	75479	66467.5	82313.3	107127
Q6PDQ2	Chromodomain-helicase-DNA-binding protein 4	Chd4	280970	253551	260986	477871	447207	380688	337308	337347	396132
Q547R0	Synaptic functional regulator FMR1	Fmr1	74018	75572.9	67518.4	55367.7	48280.5	67580.8	82241.4	102685	77038
F6X8H7	GATOR complex protein DEPDC5 (Fragment)	Depdc5	0	0	0	4105.9	2388.2	3152.8	3936.7	4132.5	2830
E9QAT4	Protein transport protein Sec16A	Sec16a	23334	3353.2	44773.9	52537.9	56233.1	91417.5	51043.5	59322.4	58275.3
Q68FL6	Methionine--tRNA ligase, cytoplasmic	Mars1	719540	790832	735357	1.1975e+06	714306	1.65905e+06	855139	978461	1.18902e+06
E9QJS0	28S ribosomal protein S10, mitochondrial	Mrps10	0	0	0	1489.3	2482.3	2485.2	1978.1	2585.1	2205.8
E9QJT2	H/ACA ribonucleoprotein complex non-core subunit NAF1	Naf1	0	4041.1	2631.9	17547.5	10819	7222.6	17224.3	17776.6	3563.8
E9QK48	Echinoderm microtubule-associated protein-like 2	Eml2	0	3148.6	0	17353.1	22403.5	40728.6	27452.2	36913.7	44257.9
E9QK89	Mediator of DNA damage checkpoint protein 1	Mdc1	27379	32369.9	34314.9	3121.2	33576.3	13112.9	17709.6	50416.1	19609.1
E9QKG3	tRNA (guanine(10)-N2)-methyltransferase homolog	Trmt11	0	0	0	24849	13117.1	19717.6	12038.4	31923.9	13678.8
Q3U9V4	Uncharacterized protein	Gnb2	740550	792070	718469	1.40889e+06	716139	1197716	656285	775431	951140
E9QKZ2	Importin-9	Ipo9	139640	38535.4	163546	79781.4	97304.6	235724	94571.8	212601	186479
E9QLS6	Phosphatidylinositol 3-kinase catalytic subunit type 3	Pik3c3	3470.3	19873.4	18253.1	38538.1	27852.8	36047.8	40937.8	40684.3	32177
E9QM14	RING-type E3 ubiquitin transferase	Cbll1	0	0	4250.2	13133.1	5840.4	19829.1	44470.7	4407.4	10433.8
E9QME3	Kinetochore-associated protein NSL1 homolog	Nsl1	0	4661.5	15559.8	8385.9	18791.6	7197.3	13300.5	5850	5666.4
E9QME5	E3 ubiquitin-protein ligase TRIM33	Trim33	100540	71502.5	64636.8	82411.8	58231.3	96917.6	45097	20329.6	33990.4
E9QMK9	D-glutamate cyclase, mitochondrial	Dglucy	0	3173	8549.3	25282.7	31254.7	25904.2	23625.1	27025.1	34028.6
E9QN31	Probable 28S rRNA (cytosine-C(5))-methyltransferase	Nop2	2149400	2.42694e+06	2.46861e+06	3.69246e+06	2.64283e+06	2.53624e+06	1.87547e+06	1.66422e+06	1.53255e+06
E9QNN1	DEAH box protein 9	Dhx9	1338100	1.1207e+06	1.14351e+06	2.19427e+06	2.20787e+06	2.72984e+06	3.26512e+06	3.81879e+06	4468541
Q3UNQ4	Platelet-activating factor acetylhydrolase	Pafah2	0	1197.7	2590.6	8233.7	8455.8	14206.9	2865.3	9126.5	9299.2
Q3UET8	Mediator of RNA polymerase II transcription subunit 16	Med16	5199.8	10564.8	0	25111.6	12523.8	30472.1	2434.9	14899	17674
G5E8R3	Pyruvate carboxylase	Pcx	120730	5801.9	0	30947.4	70970.1	50755.3	21398.4	17751.5	4256.9
E9QPI5	Sister chromatid cohesion protein PDS5 homolog A	Pds5a	141360	199620	181964	104667	96313.6	107315	104222	111355	136888
E9QPK4	Serine/threonine-protein kinase ATR	Atr	0	0	0	0	3811.8	12011.4	0	0	14462
Q3UEW8	Non-specific serine/threonine protein kinase (Fragment)	Pdpk1	0	0	0	3406.1	5213.5	4750.7	6785.3	7605.6	7432.1
F2Z456	NADH-cytochrome b5 reductase	Cyb5r3	47683	6901.5	5728.5	7896.7	6766.2	20272.7	5304.6	36851	4598.6
F2Z471	Voltage-dependent anion-selective channel protein 1	Vdac1	15226	0	0	0	0	0	3296.9	5091.5	0
F2Z4B3	Cyclin-dependent kinase 2-associated protein 1	Cdk2ap1	0	15046.8	11843.2	19003.2	6465.2	4361.5	22748.3	22165.5	16303.7
F6QPR1	Prohibitin (Fragment)	Phb2	9590.6	0	0	0	3154.8	2141.2	11025.2	8132.3	4087.2
F6RJV6	LanC-like protein 2 (Fragment)	Lancl2	36949	20372.9	7199.4	67626.1	22302.2	119753	77215.4	30150.8	72910
F6RQ10	Transcription termination factor 2 (Fragment)	Ttf2	0	0	0	5049.7	2321.7	7728.4	1081.2	6461	7953.9
F6TMZ3	Epididymis-specific alpha-mannosidase (Fragment)	Man2b2	0	3436.6	0	8452.7	11927	9233.8	8689	4558.5	2470.7
F6UP77	Amidohydrolase domain-containing protein 2	Amdhd2	202000	314991	164196	552697	449606	889078	413334	373656	395396
Q811K9	Atf6 protein (Fragment)	Atf6	0	0	0	3888.7	2871.6	0	0	0	1064.2
Q3UBR4	Uncharacterized protein	Ctss	127850	132207	184220	145541	204798	180325	146458	92835.9	69383.7
F6XC25	Coiled-coil and C2 domain-containing protein 1B (Fragment)	Cc2d1b	75146	97579.2	138645	147107	303055	187004	335856	368337	287866
F6XLV1	Ciliary rootlet coiled-coil protein 2	Crocc2	3689.3	3843.2	0	0	3283.3	2740.1	0	0	3307.3
F6ZHD8	1,4-alpha-glucan branching enzyme	Gbe1	0	0	0	1829.9	2121.7	2334.1	2222.5	4308.5	3545.3
F7B209	Ankyrin repeat domain-containing protein 13A (Fragment)	Ankrd13a	0	0	0	0	3643	5758.2	2664.3	1606.2	7949.3
F7CXG9	39S ribosomal protein L13, mitochondrial (Fragment)	Mrpl13	0	0	0	47856.9	35528.3	44451.9	27943.3	27497.4	26500.4
F7CXI4	Cytosolic endo-beta-N-acetylglucosaminidase (Fragment)	Engase	0	0	0	0	3645.5	9544.9	5010.3	8658.1	16523.1
F8VPK0	Tetratricopeptide repeat domain 37	Ttc37	3835.2	10213.8	6390.5	94974.3	40251.9	92308.5	55286.2	124989	118741
F8VPL2	Phosphatidylinositol-4-phosphate 3-kinase	Pik3c2a	0	0	6411.7	8847.5	10918.5	11449.1	3674.9	7018.2	5657.2
F8VPN4	4-alpha-glucanotransferase	Agl	95510	34825.1	34069.8	71713.8	50879.2	57581.9	46297.8	44508.3	51154.8
F8VPY2	Transcription initiation factor TFIID subunit 5	Taf5	0	9348.3	10498	18837	4765.9	21336.3	10781.1	8969.1	13361
F8VQG4	Histocompatibility 2, T region locus 24	H2-T24	334540	667678	610819	361618	91000	286250	83289.2	579918	776622
F8WGG1	FGFR1 oncogene partner 2 homolog	Fgfr1op2	0	0	0	8588.1	14059.6	10548	8282.6	7861.2	10614.4
Q99J48	Stxbp2 protein (Fragment)	Stxbp2	49044	66175.1	92739	164275	220489	281669	317844	477328	524501
F8WGX5	DmX-like protein 1	Dmxl1	151540	9074.7	14778	105215	204187	239323	184662	170909	236847
Q3UA02	Uncharacterized protein (Fragment)	Ncf1	18095	24232.3	21255.3	25354.2	73776	55987.2	38319.4	37247.9	60677.7
F8WHM5	Golgi apparatus protein 1 (Fragment)	Glg1	0	0	1683.8	44059.9	30998.4	99189.5	14896.9	10299.4	10725.3
F8WHS8	E3 SUMO-protein ligase PIAS2	Pias2	0	0	0	9175.2	7155.3	10584.4	6073.2	6562.1	7024
F8WHU5	Sister chromatid cohesion protein PDS5 homolog B	Pds5b	20329	25949.7	18110.8	52180.6	75857.6	140290	87812.2	91263.6	100226
M1VB37	Metastasis-associated protein MTA1 isoform 7	Mta1	557510	258272	315360	365690	320146	387102	332596	335730	321529
F8WIB1	ADP-ribosylation factor-like protein 1 (Fragment)	Arl1	0	4996.2	0	0	11873.2	12216	341065	284906	18254.4
F8WIE5	HECT-type E3 ubiquitin transferase	Hectd1	0	0	4148.9	10079.2	6473.6	14444.6	3982.8	5193.8	7180.2
Q547B5	Osteopontin	Spp1	8155.3	40133	90920.2	95850	35891.9	25424.8	304146	95112.7	68181.8
Q99JX6	Annexin	Anxa6	961500	830299	872591	1.19461e+06	2.57592e+06	3.32659e+06	1.96768e+06	1.13699e+06	1.33561e+06
Q4FJQ6	Serpinb6a protein	Serpinb6a	10338	13362	20636.4	59827.7	105370	67288.7	158974	270031	283081
F8WJ30	Prefoldin subunit 2 (Fragment)	Pfdn2	0	20199	18132.7	13277.5	32478.1	18665.9	18843	4868.7	18255.8
G1UCX4	Synoviocyte proliferation-associated in collagen-induced arthritis 1	Saal1	2456.8	0	4126.2	23031.1	19462.1	23883.1	20569.3	38508	25004.1
G3UVU2	Splicing factor 3A subunit 2	Sf3a2	287460	366031	376388	891617	526599	289662	459539	447233	480334
Q3UE51	Hexokinase (Fragment)	Hk1	15537	0	0	13144.2	8477.1	20191.7	36846.2	44180.3	45914.2
G3UW82	Myosin, heavy polypeptide 2, skeletal muscle, adult	Myh2	9669.8	19263.8	0	888.8	16513.2	0	3682.2	378270	583.1
G3UWD2	Runt-related transcription factor	Runx1	4494.3	14281	13865.7	9435.6	60736.2	0	56833	7249.1	4860.7
Q3TTF6	Serine/threonine-protein phosphatase 2A 65 kDa regulatory subunit A beta isoform	Ppp2r1b	0	11049.4	14543.6	88551.8	25686.2	31109.4	62183.1	51833	99699.2
G3UX57	Calmodulin-3 (Fragment)	Calm3	15722	33548	29525.3	21434.2	17587.6	12817.2	27420.4	12072.6	7565.3
G3UXG6	Gasdermin-C	Gsdmc	229670	277687	265757	262465	0	0	104833	106870	115744
Q3TI27	Ribose-phosphate diphosphokinase	Prps1	184890	176128	172445	246064	153912	357251	211876	214562	204996
G3UXW9	COP9 signalosome complex subunit 1	Gps1	45705	36510	61826	76773.7	90442.7	170964	159580	130473	242467
G3UXZ5	Proteasome activator complex subunit 1 (Fragment)	Psme1	531090	472038	447857	244552	289987	610583	218934	270172	203835
G3UY65	G2/mitotic-specific cyclin-B1	Ccnb1	9587.5	10310.8	50589.8	88742.9	53132.2	57211.5	73589	64475.4	80687.4
G3UYD0	General transcription factor II-I	Gtf2i	0	0	0	5955	9329.8	8570.9	9731.5	7492.4	6928.2
G3UYF9	Prefoldin subunit 6	Pfdn6	85751	91587.5	101532	71069.1	98937.7	52387.3	100761	99321.1	67411.7
Q8CFZ0	SUMO-conjugating enzyme UBC9	Ube2i	16422	32771.7	17450	86140.7	102600	101471	65795.5	78679.2	66163.2
G3UYU5	Ribonuclease P protein subunit p40	Rpp40	0	0	3517.1	9371.3	6193	12208.9	12169.4	5003.5	13107.5
G3UYV7	40S ribosomal protein S28 (Fragment)	Rps28	60521	78301.7	70843	38129.3	38481.6	82706.6	38307.5	36599.9	28814.9
G3UYZ1	Immunoglobulin superfamily member 8	Igsf8	0	0	2009	17873.2	11219.1	13351.8	11360	10010.1	11902.1
G3UZ26	Serine hydroxymethyltransferase (Fragment)	Shmt1	667620	620748	584282	902185	683506	558013	1.3717e+06	1.70407e+06	1.75947e+06
G3UZ63	Kelch domain-containing protein 4	Klhdc4	0	0	0	18423.2	22083.2	47583	19863.7	36799.2	43858.7
Q8BGA5	KRR1 small subunit processome component homolog	Krr1	2899.4	18240	3223.7	15390.6	9525.7	11722.5	10020.8	3859.1	15907.3
G3UZF0	Ubiquitin carboxyl-terminal hydrolase	Usp3	0	0	0	11235.1	8712.7	19134.7	3285	4490.8	7837
G3UZK1	Guanine nucleotide-binding protein subunit gamma	Gm20503	0	0	0	0	3901.4	7953.6	2554.8	4350.2	4161.8
G3UZX2	Ubiquitin-conjugating enzyme E2 G2 (Fragment)	Ube2g2	46266	0	26650.1	36334.7	31831.4	49801.9	81817.9	31268	41505.9
G3V011	Unconventional myosin-If	Myo1f	14943	14632	1927.2	12035.2	19870.4	9465.8	25915.4	36825.8	40833.5
Q9D5K6	Helicase C-terminal domain-containing protein	Chd1	0	0	0	5151.8	2506.9	6537.3	2795.3	3077.7	3562.4
G3X8R1	KICSTOR complex protein kaptin	Kptn	0	21188.9	0	0	19441.2	30688.5	8705.1	23300	23357.7
Q922W2	Qrich1 protein	Qrich1	7627.3	0	13661.9	26068.7	25461.2	21656.3	40355.3	34100.3	40097.4
G3X8T2	Zinc finger CCCH domain-containing protein 18	Zc3h18	0	3289.9	3427.4	14510.1	56516.2	45287.2	20553.4	14149.8	10314.9
Q9D2D1	Carboxypeptidase	Ctsa	52176	105896	124236	345417	286232	413819	247186	182113	157870
G3X8U3	Queuosine salvage protein	2210016F16Rik	25983	4778.9	44658.2	69384.1	81119.2	69645.7	156514	114565	134287
G3X8V5	ORC ubiquitin ligase 1	Obi1	0	2134.8	2018	1384.2	690.2	2289.9	0	3712.1	3791.2
G3X8X0	RNA helicase	Dhx16	138620	196656	62759	54533.6	78194.1	53142.9	73082	63634.4	66985.6
Q8BWV2	Vacuolar protein sorting-associated protein 16 homolog	Vps16	30916	69906.9	52870.4	191029	125975	276530	92321.3	69535.9	93899.4
G3X8Y3	N-alpha-acetyltransferase 15, NatA auxiliary subunit	Naa15	2106700	1.70905e+06	1.13271e+06	2.10122e+06	1205649	2.15594e+06	1931319	2.20666e+06	2309723
G3X908	Deoxycytidylate deaminase	Dctd	9979	0	9784.1	14409.2	10796.9	3770.9	10723.6	17638.6	17127.6
G3X920	Armadillo repeat-containing protein 8	Armc8	7921.2	6284	5843.3	101076	59515.8	173075	54266.3	35208.1	39643
G3X926	Ribosome production factor 2 homolog	Rpf2	32213	33829.4	27619.1	74653.4	159052	143158	48645.8	127600	142510
G3X934	WD repeat-containing protein 70	Wdr70	37048	54269.3	107850	112480	62959.4	102657	27943.3	45923.7	50040.7
G3X956	FACT complex subunit	Supt16	1587200	1.58948e+06	1.56224e+06	1.27738e+06	2.25317e+06	1.88266e+06	1.56502e+06	1.86663e+06	1.749e+06
Q9CSS4	Uncharacterized protein (Fragment)	Atad2	0	0	0	0	17688.9	19973.9	6849.7	5309.8	3767.5
Q8K016	Inter-alpha trypsin inhibitor, heavy chain 2	Itih2	10071	9931.2	8891.8	6355.8	0	5609.2	10614.3	1200.6	12606.9
G3X9B1	HEAT repeat-containing protein 1	Heatr1	0	0	2955.5	14969.1	19260.9	20863.6	14397.9	16932.5	18183.6
G3X9H5	Huntingtin	Htt	9827.4	5185.5	2784.6	51838.3	50424.7	86669	50584.2	50941.7	86139
G3X9V0	Proteasome activator complex subunit 2	Psme2	322940	197203	299428	233269	252168	390116	178280	164711	293911
G5E8G0	Heterogeneous nuclear ribonucleoprotein D0	Hnrnpd	0	0	0	4724.4	6537.5	4303	1665.8	1639.7	1884.9
Q5DTL3	MKIAA4145 protein (Fragment)	Nr2c2	7946.9	9004.4	0	18027.7	16082.6	19575.5	17971	15093.4	17255
G3X9Y5	Ubiquitin conjugation factor E4 A	Ube4a	0	8867	5064.7	40512.2	40175.9	71727.8	14951.8	14546.8	26722.6
G3X9Z0	Protein zwilch homolog	Zwilch	40252	60967.6	52599.9	99545.6	97905.1	106344	98633.6	94053.5	112070
G3XA09	Apoptotic protease-activating factor 1	Apaf1	9814.3	10600	2959.7	58104.5	34339.2	87285.2	26203.7	40252.8	88307.7
G4V4Z1	Capsid protein p30	gag-pro-pol	9461100	11120365	1.20794e+07	3.48092e+06	8.4758e+06	8.97059e+06	9089180	5.15364e+06	4.1404e+06
G5E850	Cytochrome b5	Cyb5a	375060	83707.2	37953.6	87421.9	70745.1	77251.7	98261.8	58040.5	80492.1
G5E866	Splicing factor 3B subunit 1	Sf3b1	1019500	1.00354e+06	957978	2.50999e+06	1.65475e+06	2.24105e+06	1834596	2.44235e+06	2.47025e+06
G5E870	E3 ubiquitin-protein ligase TRIP12	Trip12	44377	69522.6	43521.5	148672	118553	253239	92033	219741	197932
G5E884	Non-specific serine/threonine protein kinase	Pak1	0	3308.8	0	12107	7563.6	18047.1	11275.9	10693.1	6008
Q8BIV6	Aldo_ket_red domain-containing protein	Akr1b10	150670	27241.1	21118.9	7354.2	19272.9	28574.5	57914.5	48338.5	72343.8
Q8BLV4	Uncharacterized protein (Fragment)	Lrrfip1	10015	26774.8	48937.6	33323.7	94123.2	32506.4	55564.5	42631.6	36711.2
G5E8J3	WD repeat-containing protein 11	Wdr11	60138	64300.8	57317.5	146234	101508	130254	93337.2	100842	110298
Q8CFE4	SCY1-like protein 2	Scyl2	16203	1202.6	0	5266.2	2431.8	11809.8	4053.4	10025.3	7300.3
G5E8N7	Bifunctional polynucleotide phosphatase/kinase	Pnkp	2099000	486248	501647	1.20172e+06	761467	946788	751318	641491	397704
Q922D4	Serine/threonine-protein phosphatase 6 regulatory subunit 3	Ppp6r3	186260	67073.9	45921.3	132146	120498	188093	105962	147925	169336
G5E8T3	Signal recognition particle 19 kDa protein	Srp19	18732	53106.2	41633.6	13956.3	27010.9	28775	48856.6	22912.4	9021.9
Q91VL0	BCL2/adenovirus E1B 19 kDa protein-interacting protein 2	Bnip2	0	0	0	5449.2	2330.8	8700.9	1211.5	2321.5	2679.9
G5E8V9	Arfaptin-1	Arfip1	56503	60614.6	62020.8	80602.3	74224.5	87084.6	85772.3	92644.4	81594.8
G5E924	Heterogeneous nuclear ribonucleoprotein L (Fragment)	Hnrnpl	893710	1.24105e+06	1.09734e+06	2.4869e+06	1293788	1.63315e+06	1.97454e+06	791892	869600
Q3TDQ5	ATG16 domain-containing protein	Atg16l1	9077.7	10757.6	0	49666.5	13653.9	10105	8969.5	8768.4	18387.5
H3BIX4	Neuroplastin (Fragment)	Nptn	32700	30590	25672.8	34643.1	49615.6	127941	34148.3	26960.7	16126.7
H3BIY9	AP complex subunit beta	Ap2b1	179920	202381	185023	272252	276636	367941	229551	271004	267906
H3BJ30	Cleavage and polyadenylation specificity factor subunit 6	Cpsf6	71948	155874	91806	311851	291477	99116.5	280984	302245	125891
H3BJN7	Predicted gene 20696	Gm20696	0	0	0	29857.4	9490.6	15987.6	5233.2	57045.6	48882.7
H3BLB4	Leucine-rich repeat and calponin homology domain-containing protein 4	Lrch4	0	5486.8	5758.3	14606	0	428.1	5848.3	7033.8	0
H3BJY1	Synaptogyrin-2	Syngr2	33960	43632.2	48028.8	34874	44105.3	16194.8	82808	95785.8	113500
H3BK73	Prosalusin (Fragment)	Tor2a	72739	57162.9	37700.3	163750	180838	167472	10919.1	95381	25240.5
H3BKH6	S-formylglutathione hydrolase	Esd	837710	917503	918650	1.19423e+06	797736	1429855	856471	1.17556e+06	1.04693e+06
Q05BH6	Tcof1 protein (Fragment)	Tcof1	0	2609.2	6550.5	28631	66678.7	53288.9	126686	105408	70282.6
H7BX01	Dynamin-like 120 kDa protein, form S1	Opa1	45761	27791.5	32183.2	71782	65804	59296.2	196947	220886	287229
H7BX14	tRNA-splicing endonuclease subunit Sen34	Tsen34	25805	16576.7	15933	55067	65538.8	25762.1	68338.3	55481.2	46286.5
H7BX95	Serine/arginine-rich splicing factor 1	Srsf1	998100	1.58505e+06	1.6197e+06	2.74113e+06	3.13784e+06	1.51537e+06	4.21366e+06	1967215	1398093
H7BX99	Prothrombin	F2	12966	29137.6	33669.5	32954.8	27137.6	32952.5	22471.9	0	0
H9H9R4	Glycosylated lysosomal membrane protein	Glmp	10105	5471.5	15523.2	15261.5	25227.3	30013.9	11731.8	2570.1	2608.1
H9KV21	RBR-type E3 ubiquitin transferase	Arih1	95809	0	15973.2	11182.6	4468.6	23925.6	4522.4	6812.8	8029.7
I3PQW8	TIFA	Tifa	0	14842.3	14328.6	24991.9	25893.3	0	16703.4	9323.4	2904.3
Q8BQ73	Phosphatidylinositol-3-phosphate phosphatase (Fragment)	Mtmr1	0	0	0	2498.5	2401.1	5970.4	2061.7	0	9732.9
J3QJV7	Rab GTPase-binding effector protein 1	Rabep1	0	0	0	0	6979.4	7923.7	0	8604.5	5957.1
Q8BHX6	Nucleolar complex protein 2 homolog	Noc2l	0	1403.3	0	0	1638.2	0	5448.9	8197.3	2520.5
J3QMM7	ATP-dependent (S)-NAD(P)H-hydrate dehydratase	Naxd	69748	33738.8	47120.6	182471	162599	149094	164099	84924.3	135789
Q8K2C1	Aamp protein	Aamp	37723	96348.3	64117.1	200467	55070.9	93483.7	65270.6	158796	131434
J3QNU6	Beta-arrestin-1	Arrb1	36024	37151.5	31946.4	120358	103322	162691	182947	103969	104584
J3QNW4	Trafficking protein particle complex subunit 13	Trappc13	0	4102.8	7572.1	23436.6	20369.6	19039.1	14845.8	4827.6	19914.9
Q5ND42	Uncharacterized protein	Pitpna	5525	22856.2	25235.3	38052.9	43607.6	110528	35210	23438.1	14131.4
K3W4Q8	Basigin	Bsg	118860	180453	169853	114255	198287	229749	214958	117686	85377.4
Q6URW6	Myosin-14	Myh14	130190	593.5	0	85263.3	136552	199965	133197	174487	143331
K4DI77	WD repeat-containing protein 81 (Fragment)	Wdr81	1516.8	19304.8	0	28556.3	16341.8	64243.9	9105.1	9578	6570
Q8VF42	Olfactory receptor		6422	0	7963	5984.6	5479.4	3572.5	0	7219.2	8269.6
Q8BPG5	Uncharacterized protein	Rac1	0	0	0	27856.7	30915	60245.7	16982.5	30891.4	32777.2
L0HCN1	Ifi202b		136340	163350	136395	1968.1	3010.9	10282	11822.9	13681.8	22995.3
Q3TYX5	5-formyltetrahydrofolate cyclo-ligase	Mthfs	0	0	0	6299	9053.7	6572.8	956.6	15356.4	16602.4
M0QWG6	Retinal rod rhodopsin-sensitive cGMP 3,5-cyclic phosphodiesterase subunit delta	Pde6d	0	0	0	6310.6	8817.6	6929.8	10585.5	13460	13880.6
M0QWP2	ER membrane protein complex subunit 8 (Fragment)	Emc8	0	0	0	3207.2	7870.4	10603.7	11325.4	410.6	7981
N0E4C0	Casein kinase II subunit beta	Csnk2b	217770	277674	266584	366039	447117	297099	119535	282820	299078
N0E634	Casein kinase II subunit beta (Fragment)	Csnk2b	0	0	0	0	0	0	82416.4	0	0
O08528	Hexokinase-2	Hk2	158290	115124	108246	231624	173283	252349	201617	231839	244024
Q3U8S5	Calcium-activated neutral proteinase 2	Capn2	2828.6	24708.4	5337	192441	115563	269864	130844	124926	137924
O08553	Dihydropyrimidinase-related protein 2	Dpysl2	4599400	4.8208e+06	4.95092e+06	8.43594e+06	4.17584e+06	6.93456e+06	2.81938e+06	2.86036e+06	2.91773e+06
O08582	GTP-binding protein 1	Gtpbp1	3157.5	18193.1	0	28012.9	40032.8	39240	55186.8	48686.9	66341.5
O08583	THO complex subunit 4	Alyref	29146	32518.4	30616.6	39880.7	69906.2	69684.2	71412	53700.2	39917.6
O08599	Syntaxin-binding protein 1	Stxbp1	3159.8	15106.1	17520.9	50734.9	60144.6	51294.5	58129.2	78370.1	119388
O08602	Retinoic acid early-inducible protein 1-alpha	Raet1a	54346	67490.7	55646.3	53210.9	126701	197269	8152.6	36115	19658.7
O08604	Retinoic acid early-inducible protein 1-gamma	Raet1c	0	0	0	0	9206.4	0	0	0	0
Q58E65	Methionine aminopeptidase 2	Metap2	56364	121077	95597	140378	168127	137276	252235	440172	585896
Q53ZU7	Peroxiredoxin 6	Prdx6	679280	587129	513150	1.04034e+06	1.01651e+06	1.66237e+06	527732	648913	727600
Q5DTH1	MKIAA4216 protein (Fragment)	Ube3a	517960	541801	524664	366537	457190	536236	395123	403909	484566
Q3UIL3	8-oxoguanine DNA glycosylase	Ogg1	0	0	0	7825.8	10848	15495	7521.3	5015.9	4411.6
O08797	SPI6	Serpinb9	0	0	0	0	0	6333.4	4734.8	9168.9	9669.2
O08800	Serpin B8	Serpinb8	8699.1	7133.3	12021.5	17698.7	40506.7	22398.6	112712	56518.4	81586.3
O08804	NK13	Serpinb6b	0	0	0	0	4515.7	3761.1	33792.4	64608.8	69764.5
O08807	Peroxiredoxin-4	Prdx4	448380	469413	470037	439535	426077	469284	365997	321420	294038
O08992	Syntenin-1	Sdcbp	852940	984584	677369	819682	1.69096e+06	2.35259e+06	1.12914e+06	726349	622745
O08997	Copper transport protein ATOX1	Atox1	0	0	5551.1	3912.5	20922.4	46014.8	10340.1	3247.5	5391.4
Q3UPI0	Beta-1,3-N-acetylglucosaminyltransferase	Mfng	0	0	0	0	10489.7	9887.5	29573.6	21065.5	21104
Q9JM79	Aspartic proteinase family member similar to renin	Napsa	71629	81310.5	67010.6	133944	155119	6243.7	147182	113107	95125.3
Q6RI64	Proteasome subunit beta	Psmb1	28151	15489.1	0	8107.6	22512.3	83535.2	4268.7	12646.7	13116.1
O09106	Histone deacetylase 1	Hdac1	1167500	1.1433e+06	1.16761e+06	1443948	984087	1.23731e+06	1.19213e+06	1.32067e+06	1.49249e+06
O09131	Glutathione S-transferase omega-1	Gsto1	61653	42926.2	33638.8	48377	95862.1	161855	75978.8	97704.9	99774.2
Q4FJZ6	GCS light chain	Gclm	11264	28159.4	53998.2	80412.8	50196.8	74003.8	43468.7	26818	27822.6
O19460	I-A alpha MHC class II protein (Fragment)	I-A	0	0	0	0	2338.7	1245.8	4297.4	841.2	2475.4
O35075	Vacuolar protein sorting-associated protein 26C	Vps26c	10093	33086.3	34626.7	34947.1	36447.7	55603.4	32192	23649.9	25307
O35130	Ribosomal RNA small subunit methyltransferase NEP1	Emg1	154070	245117	145719	238354	162718	271457	311184	327838	333024
Q3UHI3	DNA-directed RNA polymerase subunit	Polr1a	0	9463.5	40129.6	74372.6	39642.4	106796	48315.8	60249.8	153198
O35215	D-dopachrome decarboxylase	Ddt	9427.9	10631.9	8714.1	12701.5	7479.2	39743.3	29229.6	16602.9	11613.9
O35218	Cleavage and polyadenylation specificity factor subunit 2	Cpsf2	201360	222902	201912	253126	116852	200390	194995	231635	193897
O35226	26S proteasome non-ATPase regulatory subunit 4	Psmd4	45092	87894.8	86131.2	86376.7	107521	66720.4	60206.8	49344.3	42151.5
O35242	Protein FAN	Nsmaf	0	3292.7	3300.8	0	4500.4	12517.3	8833.9	19290.9	21469.3
Q3UKJ6	RNA helicase	Dhx15	1378900	1.52767e+06	1.18184e+06	1.59026e+06	1.32331e+06	1.75133e+06	2.20425e+06	2900375	2.74871e+06
O35295	Transcriptional activator protein Pur-beta	Purb	296810	286459	332685	492178	822129	631086	252812	199514	142652
Q3UJ82	Uncharacterized protein	Nmi	543040	764586	904950	495435	264938	360266	277962	323789	345920
O35326	Serine/arginine-rich splicing factor 5	Srsf5	127950	206243	208490	316005	451736	238978	498208	220337	145016
O35344	Importin subunit alpha-4	Kpna3	155720	118608	157033	273449	250321	288852	226867	232623	182940
Q4FJZ2	Importin subunit alpha	Kpna6	21850	0	23767.9	19957	165356	42968.7	46108.9	58200.5	60531.8
O35368	Interferon-activable protein 203	Ifi203	0	5109.5	1750.4	10764.5	4196	3611.8	5064.2	5592.5	6165.7
Q8QZY7	Neuropilin	Nrp2	24173	41636.7	220082	207745	191686	240677	182251	182835	157374
Q69ZD1	Exocyst complex component Sec8 (Fragment)	Exoc4	0	0	0	5587.5	3152.4	13788.6	0	2982.1	3134.9
O35490	Betaine--homocysteine S-methyltransferase 1	Bhmt	126760	18184.6	7591	979.3	7032.5	10687.5	5990.3	7347	6260.3
O35516	Neurogenic locus notch homolog protein 2	Notch2	15163	19156.3	18730.8	20438.9	21990.8	32308.5	17350.7	3114.9	23652.2
O35593	26S proteasome non-ATPase regulatory subunit 14	Psmd14	625620	611135	576038	1.20581e+06	1.23307e+06	1.02468e+06	759907	873486	695267
O35598	Disintegrin and metalloproteinase domain-containing protein 10	Adam10	86093	164946	180216	183917	329623	121408	340151	344910	268684
Q8C1X9	Annexin	Anxa3	29340	54525.9	17214.4	31431	81470.8	109134	29677	16162	11200.7
P01902	H-2 class I histocompatibility antigen, K-D alpha chain	H2-K1	4493900	5.9557e+06	5.65965e+06	1.97991e+06	1.68321e+06	1.60792e+06	1.52198e+06	958235	941089
Q5SVG5	AP complex subunit beta	Ap1b1	0	0	0	30279.4	42335	53034	32082.6	31279	38807.8
O35654	DNA polymerase delta subunit 2	Pold2	44954	45216.1	21072.8	87461.7	81219	71166.1	74092	74135	79185.4
O35657	Sialidase-1	Neu1	82619	87764.6	136667	165631	221324	105114	164704	144305	156497
O35685	Nuclear migration protein nudC	Nudc	112880	271988	190905	285745	591179	574279	388363	371820	189594
O35691	Pinin	Pnn	22678	57639.6	41087.4	79141.6	98754.4	58111.8	90736.7	69998.8	52209.4
Q811L7	Heterogeneous nuclear ribonucleoprotein H1	Hnrnph1	494930	411984	483524	425112	571659	335009	394387	386947	319194
Q3UYQ4	Uncharacterized protein	Api5	27016	13914.3	34050.3	40455.7	53959.2	138936	39816.5	75956.7	84695
O88374	Branched-chain-amino-acid aminotransferase	Bcat2	14819	11786	23563.5	49761.2	25993.2	36410.3	39333.4	13601	35526.4
O35864	COP9 signalosome complex subunit 5	Cops5	177000	146613	172156	345583	350947	185637	470553	455910	376795
Q3U9X2	U6 snRNA-associated Sm-like protein LSm2	Lsm2	214960	28931.2	116660	79347.7	102428	107339	202512	133671	128459
Q4FJX8	Proteasome subunit beta	Psmb10	11266	12308.3	14685.3	18016.1	18113.6	27864.1	9181.4	7701.7	10284.9
O35969	Guanidinoacetate N-methyltransferase	Gamt	12965	11899.3	5662.1	13619.9	18909.3	27524.2	26458.2	30951	34429.3
Q3UKZ1	Syndecan	Sdc4	353190	695812	709020	108841	100592	78189.2	175592	64632.4	12188
O54692	Centromere/kinetochore protein zw10 homolog	Zw10	17770	47237	25890.7	45455.7	41615.3	78235.7	12603.2	21172.2	30176.7
O88325	Alpha-N-acetylglucosaminidase	Naglu	5425.5	19421.4	3434.6	37698.9	78751.4	82210	43409.1	18424.7	18226.1
O54774	AP-3 complex subunit delta-1	Ap3d1	27088	39601.5	27676.4	122125	70126.7	106780	212691	157807	309185
O54804	Choline kinase alpha	Chka	0	0	0	8602.6	6429.9	8948.3	11684.3	17626	22218.1
O54825	Bystin	Bysl	0	17666.9	18620.4	46150.3	28542.7	58313.6	39180.3	55074.8	49045.5
Q8BPF9	Protein kinase domain-containing protein	Csnk2a2	0	0	0	10876.1	19651.3	15570.7	4367.9	14551.9	23966.4
O54941	SWI/SNF-related matrix-associated actin-dependent regulator of chromatin subfamily E member 1	Smarce1	262300	376445	338265	439419	387752	339750	330330	212821	293274
O54946	DnaJ homolog subfamily B member 6	Dnajb6	77938	77637.4	67223.2	163820	175071	178666	187700	170313	90407.1
Q3TWR3	5-AMP-activated protein kinase subunit gamma-1	Prkag1	9887.8	9481.8	15512.6	27853.4	30999.9	41153.5	38271.7	52948.6	27202.5
O54962	Barrier-to-autointegration factor	Banf1	140770	326792	207634	107550	229802	102967	265934	188280	141272
O54984	ATPase GET3	Get3	400450	251141	406091	469662	466176	559925	615170	514831	532895
Q3U9K9	Trafficking protein particle complex subunit	Trappc3	65448	75742.2	23176.8	98138.1	146718	122704	82575.4	34475.3	17270.5
Q3TFP8	Cytochrome b5 heme-binding domain-containing protein	Pgrmc1	45224	0	0	2362.6	727.3	2349.9	1081.3	0	0
O55029	Coatomer subunit beta	Copb2	1648500	1.13822e+06	1.49817e+06	1.64232e+06	1.28045e+06	1.40821e+06	854582	987844	1.20959e+06
O55106	Striatin	Strn	401320	551941	624932	703097	515468	522107	500932	422048	424742
O55125	Protein NipSnap homolog 1	Nipsnap1	0	0	0	2610.4	4806.3	17247.8	0	13166.7	3419
Q545K4	Eukaryotic translation initiation factor 6	Eif6	536820	646785	628062	792164	611474	687361	577058	431604	382769
Q8BQV7	60S ribosomal protein L35a	Rpl35a	586480	610959	582062	634220	426301	264287	532583	584830	414281
O55201	Transcription elongation factor SPT5	Supt5h	264800	460758	389952	551201	334004	401868	431526	371224	348752
O55222	Integrin-linked protein kinase	Ilk	23996	12726.4	17734.1	39830.9	31823.9	28246.5	40204.2	65282	44301.8
O55234	Proteasome subunit beta type-5	Psmb5	7059.5	4462.7	4867.1	15425.2	7119.4	14351.7	11707	14115.1	17322.9
O70126	Aurora kinase B	Aurkb	0	0	0	8714.4	20980.5	11040.9	17322.9	17600.9	19382.6
O70145	Neutrophil cytosol factor 2	Ncf2	38562	54830.1	63928.2	37903.3	91604.9	63253.3	101914	53405.2	42547.8
Q9CZS7	PIPK domain-containing protein	Pip4k2a	3671.3	30745	9930.5	70871.4	106268	143211	166224	57605.8	80766.7
O70194	Eukaryotic translation initiation factor 3 subunit D	Eif3d	1060400	1.04619e+06	1084228	1.16166e+06	1302356	1.1571e+06	1.42953e+06	1.21289e+06	1.59922e+06
O70251	Elongation factor 1-beta	Eef1b	1921000	2.91852e+06	2.91928e+06	2757918	2.95202e+06	2.4239e+06	2.01379e+06	1.97051e+06	1.87598e+06
O70274	Protein tyrosine phosphatase type IVA 2	Ptp4a2	0	0	0	2209.4	4589.8	26657.1	1762.7	6354	6890.4
Q4FK50	Protein-tyrosine sulfotransferase	Tpst1	14013	16257.6	18932.2	17835	11786.2	12013.4	18564.3	11170.1	13190.2
Q3UJC3	Glycylpeptide N-tetradecanoyltransferase	Nmt1	437800	452526	455186	956373	769186	1097913	1.00172e+06	1.1487e+06	1.2096e+06
S4R1E5	Glutathione peroxidase	Gpx4	21796	100627	45679.2	99023.8	68004.9	231555	42426.9	53243.6	57350.9
Q9DCD8	Proteasome subunit alpha type	Psma3	133960	135522	140452	245167	253510	287458	294106	310091	302956
Q9JMJ6	Syntaxin 7	Stx7	0	13012.9	8079.3	5435.2	19107.5	25807.2	6491.7	7511.7	7460.3
Q9JJ20	14-3-3 protein sigma	Sfn	251330	233056	230835	89155	138036	142096	225972	46454	223710
Q3U208	Uncharacterized protein	Dok2	30872	36578.3	53235.3	23255.4	21590	13240.6	13884.8	35893.8	33721.4
Q3TI06	UDP-glucose 6-dehydrogenase (Fragment)	Ugdh	78833	10992.7	10653.3	3062.7	3180.9	3549	4176.5	3810.6	5148.9
Q2M4I1	E3 ubiquitin-protein ligase	Ubr1	0	6932.7	2206.6	8379.4	5687.5	8451.5	13411	5011.3	20595.8
Q3UB06	Protein kinase domain-containing protein	Srpk1	40944	17018.9	21055.1	55931	69886.8	77863.9	74493.6	148474	59985.4
O70569	Ribosomal protein S14	rps14	1692200	2.04419e+06	1.98357e+06	2.36526e+06	1.98302e+06	2.28155e+06	1.44246e+06	1.38562e+06	1137322
O88188	Lymphocyte antigen 86	Ly86	0	57965.3	54970.8	49639.9	128717	112844	92219.9	34362.3	33720
O88307	Sortilin-related receptor	Sorl1	0	4149.7	9549.7	18311.9	10252.6	14667.7	16047.5	5159	6621.3
Q3TJY2	WD repeat domain 1	Wdr1	344370	500596	465242	990139	1.17059e+06	925993	1.08817e+06	1.34681e+06	1.47182e+06
Q3TC69	Uncharacterized protein (Fragment)	Avil	0	0	0	1720.2	1755.6	9963.2	5024.8	7889.1	9797.2
Q8C454	Uncharacterized protein	Mtx2	0	0	0	6348.2	8779	12596.1	10216.1	17225.9	14578
Q9DCS6	Uncharacterized protein	Stc2	7945.5	0	0	28341.9	21750.9	201797	2515	2960.3	6212.3
Q3TEL0	Palmitoyl-protein hydrolase 1	Ppt1	40852	75423.1	65056	252711	171525	203244	98641.6	148413	205916
Q3UQL2	COP9 signalosome complex subunit 3	Cops3	156010	153783	188253	528619	392610	317402	495226	583825	603379
Q14AI7	COP9 signalosome complex subunit 4	Cops4	465850	300761	350595	486927	632410	603360	655887	811035	738231
O88554	Poly [ADP-ribose] polymerase 2	Parp2	0	0	0	32973	36555	67016.5	27851.9	29866.8	32831
O88569	Heterogeneous nuclear ribonucleoproteins A2/B1	Hnrnpa2b1	651300	625228	531562	348225	570735	580839	604971	558154	358534
O88574	Histone deacetylase complex subunit SAP30	Sap30	7312.8	11519.6	12442	14184.6	12864.3	8010.7	7687.9	0	6200.4
O88587	Catechol O-methyltransferase	Comt	124570	176350	163895	188170	275801	179436	641632	591169	575675
O88597	Beclin-1	Becn1	0	5571.1	0	23665.9	27800.7	22046.7	18411	11759	15281.6
Q542I7	Late endosomal/lysosomal adaptor and MAPK and MTOR activator 3	Lamtor3	0	2432.7	9544.9	47424.8	33780.4	64440.4	54041.6	15970.6	15155.6
O88668	Protein CREG1	Creg1	24827	47002.5	40443.8	145850	194219	97655.9	199450	63350.4	69559.2
Q8CF81	ATP-dependent Clp protease proteolytic subunit	Clpp	10695	0	12789.2	48893.8	42695.6	31377.7	26046.6	25079.4	34079.6
Q561M4	Target of myb1 homolog (Chicken)	Tom1	0	0	936.5	0	8952.6	19776	5028	4610.7	6436.4
O88796	Ribonuclease P protein subunit p30	Rpp30	26905	41782	48601	339435	253480	273064	267087	342854	389040
Q8CA82	Uncharacterized protein (Fragment)	Adam15	0	0	0	6663.6	26583.3	23219.2	12766.8	13227.7	4509.3
O88874	Cyclin-K	Ccnk	0	0	0	0	0	0	0	3773.3	29372.7
Q9JM08	Histone deacetylase	Hdac3	4574.7	11776.8	29122	22393	9978.6	38029	31315.2	31200.5	11897.3
Q3TTY6	Uncharacterized protein (Fragment)	Lin7c	0	0	0	3384.5	5847.3	11515.7	10383.1	10268.5	8683.1
O88986	2-amino-3-ketobutyrate coenzyme A ligase, mitochondrial	Gcat	10964	805.4	10002	251348	31739	28006.2	29458.3	126174	169025
Q3U2Z6	Tripeptidyl aminopeptidase	Tpp1	227330	236664	228071	324928	416481	434374	352676	180104	272606
O89050	Muskelin	Mkln1	12945	10666.4	17271.1	62307	47708.3	44867.5	28849.9	23238.8	18250.2
Q9JME4	Integral membrane protein 2	Itm2b	113510	207161	212972	417701	415974	148403	296670	199044	96998.2
Q3U232	Coronin	Coro1a	5015600	5.88595e+06	5.32991e+06	6.80199e+06	5.04367e+06	7.18898e+06	4.95087e+06	5.31244e+06	5.42465e+06
O89054	Cytoskeletal beta-actin (Fragment)	Actb	0	12362.3	0	6911.2	5995.8	8727.7	13076.8	7703.3	4579.5
O89079	Coatomer subunit epsilon	Cope	467480	711248	737070	763816	638564	481129	404368	393239	282600
Q545K5	RNA-binding motif protein 3	Rbm3	17759	0	20441	9371.3	72285.9	51545.4	31468.3	4240.9	19491.6
O89112	Glutathione S-transferase LANCL1	Lancl1	0	4776.8	12433.1	63548.3	187394	89164.1	89764.5	171364	106103
Q3UKA4	PKS_ER domain-containing protein	Adh1	28543	0	0	0	0	397.8	3631.3	0	0
Q544T5	Dihydrofolate reductase	Dhfr	133880	147225	101313	131937	171286	118606	191657	194666	175183
Q99KF5	Hypoxanthine phosphoribosyltransferase	Hprt	15363	7574.2	11478.8	52187.2	83412.4	126472	60890.8	47668.5	63685.8
P00920	Carbonic anhydrase 2	Ca2	382990	331032	558772	359192	508584	830081	592844	326771	239551
P01027	Complement C3	C3	24304	0	0	0	0	0	0	0	0
P01786	Ig heavy chain V region MOPC 47A		8075.4	5394.7	3061.5	2442	1257.6	1440.5	0	18051.2	0
Q9D239	Beta-2-microglobulin	B2m	85534	107446	120723	123152	125814	112660	94750.8	71472.2	66130.6
P01897	H-2 class I histocompatibility antigen, L-D alpha chain	H2-L	5859700	7.33912e+06	6.91955e+06	2.80528e+06	2424083	2.78469e+06	1.79121e+06	1.80748e+06	1.65316e+06
P01900	H-2 class I histocompatibility antigen, D-D alpha chain	H2-D1	1313000	1.6804e+06	1.63611e+06	783008	565460	814584	505783	433205	422647
P01921	H-2 class II histocompatibility antigen, A-D beta chain	H2-Ab1	0	0	0	0	0	0	29140.2	19301.8	18255.8
P84244	Histone H3.3	H3-3a	30891	0	18414.9	106033	613993	561903	100902	118320	181581
Q545Y5	CD74 antigen (Invariant polypeptide of major histocompatibility complex, class II antigen-associated)	Cd74	6516	0	0	6263.9	6586.2	6700.6	8229.3	7636.3	6941.8
P05063	Fructose-bisphosphate aldolase C	Aldoc	0	0	0	12579	51689.8	58484.9	19795.9	16005.1	8765.1
Q5FWB7	Fructose-bisphosphate aldolase	Aldoa	1550100	2.09721e+06	1.89865e+06	1.61087e+06	2.96484e+06	4.49671e+06	2.36112e+06	1.2714e+06	956321
P05132	cAMP-dependent protein kinase catalytic subunit alpha	Prkaca	5628.8	14667.8	19094	34686.3	22634.5	58478.3	32376.9	40701.6	71456.2
P05201	Aspartate aminotransferase, cytoplasmic	Got1	206040	86370.9	59127.4	94894.5	274311	428293	140106	61712.2	52581.7
P05213	Tubulin alpha-1B chain	Tuba1b	16143000	1.53731e+07	1.64781e+07	9.35203e+06	7.6263e+06	6937479	1.3483e+07	1.28373e+07	1.35591e+07
P06339	H-2 class I histocompatibility antigen, D-37 alpha chain	H2-T23	91528	160902	144202	67634.4	45266	24027.9	31484.2	32093.4	33102.8
Q3UWH6	Uncharacterized protein (Fragment)	Ctsl	5121.3	39333.2	54836.7	163496	127311	178904	93090.7	123368	98422.3
S4R1M0	Protein-tyrosine-phosphatase	Ptprc	94643	150859	143357	144006	207585	321757	103578	137567	97002.4
Q3TQP6	Malic enzyme	Me1	0	0	0	4238.2	3413.1	9119.7	333.9	771.5	972.2
P06869	Urokinase-type plasminogen activator	Plau	124310	253662	374652	206582	129333	100100	218000	87439.6	73725.4
Q542G9	Annexin	Anxa2	2578400	2.02824e+06	2.07929e+06	1.68014e+06	3.47579e+06	7.57433e+06	2.9331e+06	1.53759e+06	886078
Q546G4	Serum albumin	Alb	185450	244179	266938	283585	180212	305690	321621	358546	325309
P07742	Ribonucleoside-diphosphate reductase large subunit	Rrm1	705370	882921	718469	1.25895e+06	1.02281e+06	955326	1.47214e+06	2.354e+06	2.86634e+06
Q80Y52	Heat shock protein 90, alpha (Cytosolic), class A member 1	Hsp90aa1	4097700	3.65139e+06	3.68281e+06	2.7634e+06	3.3533e+06	3.06739e+06	5.43041e+06	7.12462e+06	7548502
P08030	Adenine phosphoribosyltransferase	Aprt	1903300	1.52982e+06	1.44851e+06	3.37258e+06	3.57265e+06	3.37147e+06	2.3977e+06	2.90367e+06	3.58095e+06
Q91V38	Heat shock protein 90, beta (Grp94), member 1	Hsp90b1	2801400	1.78395e+06	1.7463e+06	1.21322e+06	1.69528e+06	1.92595e+06	1.3112e+06	933552	694078
Q3UF30	Calpactin I light chain	S100a10	55087	14118.8	31111.4	90698.7	123007	352683	73877.3	54417.3	45020.9
Q6GTX3	Apoe protein	Apoe	22913	5739.7	0	4232.5	4782.2	1739.9	34502.2	4508.3	5767.4
P08228	Superoxide dismutase [Cu-Zn]	Sod1	98665	111529	124183	155905	291268	352112	181487	155976	87928.3
P08249	Malate dehydrogenase, mitochondrial	Mdh2	1625800	1.72455e+06	1.70621e+06	1.84398e+06	1.33135e+06	1.48284e+06	594056	645602	542932
P08752	Guanine nucleotide-binding protein G(i) subunit alpha-2	Gnai2	300360	144451	222886	197925	241738	434972	183448	153412	237682
P09055	Integrin beta-1	Itgb1	166150	180902	187675	249969	440501	664136	353094	277673	210786
Q3UDR2	Protein disulfide-isomerase (Fragment)	P4hb	618230	154330	115615	82465	105625	126028	104787	83198.3	41793.3
Q8CD23	Nucleolin	Ncl	2867200	5.06626e+06	5.64925e+06	3.12931e+06	4.54985e+06	4.11747e+06	6.59287e+06	3.46401e+06	2.89367e+06
P09411	Phosphoglycerate kinase 1	Pgk1	9001600	8.82986e+06	8.981e+06	7.2106e+06	1.04458e+07	7.6123e+06	1.40562e+07	16499374	1.70186e+07
P09528	Ferritin heavy chain	Fth1	391010	296300	321962	418216	384504	439646	258498	135714	163419
Q3U4N8	Receptor protein-tyrosine kinase (Fragment)	Csf1r	12754	18738.2	21114.1	35591.9	24856.2	28455	8501.5	11891.3	14069.5
Q4FJX9	Superoxide dismutase	Sod2	110190	38729.5	24957.1	74605.2	97785.9	86285.3	71849.4	96033.7	48029.1
Q3TA91	Uncharacterized protein	Surf2	0	9285.1	5503.2	25950.7	26484.9	12804	8120.2	16141.6	18306.8
P0DOV2	Interferon-activable protein 204	Ifi204	424480	484555	455876	211351	316228	125391	211677	293019	305505
P0DP28	Calmodulin-3	Calm3	1206800	2.32775e+06	2.16403e+06	2.14857e+06	2.76517e+06	1.19684e+06	2.11121e+06	817939	496231
Q58E64	Elongation factor 1-alpha	Eef1a1	16749000	1.49036e+07	1.42808e+07	1.38921e+07	1.08959e+07	11641739	1.42263e+07	1.33658e+07	1.31079e+07
Q9DD05	Delta-aminolevulinic acid dehydratase	Alad	4323.2	0	0	11921.8	52169.6	80165.1	10204.5	8650.3	4900.6
Q3TVS6	Cathepsin B	Ctsb	1715300	2056372	1.87344e+06	1.82222e+06	1.32618e+06	1.89674e+06	1.25547e+06	1.02012e+06	986417
Q8BTU6	RNA helicase	Eif4a2	0	0	0	2878.1	5901.4	0	0	9798.7	15857.8
P10639	Thioredoxin	Txn	210490	337922	190108	206998	361362	559792	341960	280874	241972
Q920X8	Monocyte differentiation antigen CD14 (Fragment)	CD14	500530	765628	787085	237656	217673	227691	249889	81895.9	76589.2
P10852	4F2 cell-surface antigen heavy chain	Slc3a2	10873	38945.7	138350	32685.6	99952.4	107288	21372.5	33463.2	15767.2
Q8C1Y3	H15 domain-containing protein	H1f0	171520	209134	206801	185612	490807	310563	161882	132632	115980
P11031	Activated RNA polymerase II transcriptional coactivator p15	Sub1	437420	1.13496e+06	1103006	1.09566e+06	1.80197e+06	1.59518e+06	1.18465e+06	785788	580290
P11087	Collagen alpha-1(I) chain	Col1a1	16276	26207.6	0	1275.2	39033	3262.2	5647.5	13536.5	524.1
P11152	Lipoprotein lipase	Lpl	35131000	3.49339e+07	3.49975e+07	6.19913e+06	5.51021e+06	2.90884e+06	1.12791e+07	9.08023e+06	9.11573e+06
Q3THV8	Uncharacterized protein	Rrm2	125410	154448	92095.3	165264	78091.3	69983	133780	298511	364946
P11352	Glutathione peroxidase 1	Gpx1	916740	1.33848e+06	1.32202e+06	912288	1.52049e+06	954277	1.02932e+06	919540	912012
Q99JW7	Cdc2a protein (Fragment)	Cdk1	1587000	1.29016e+06	1.31441e+06	641481	536061	685754	1.29044e+06	1.27484e+06	1387306
Q71LX8	Heat shock protein 84b	Hsp90ab1	28841000	2.71838e+07	2.64517e+07	2.41528e+07	2.35256e+07	2.26535e+07	2.89712e+07	3.07878e+07	3.09794e+07
P11679	Keratin, type II cytoskeletal 8	Krt8	85038	44005.4	66195.7	150465	290836	68163.8	126215	115158	188971
Q8R1A8	Ornithine carbamoyltransferase, mitochondrial	Otc	95895	0	0	0	0	0	2891.6	0	0
Q542I8	Integrin beta	Itgb2	148350	112415	115314	163064	303681	661334	170282	106861	108542
P11928	2-5-oligoadenylate synthase 1A	Oas1a	9374.4	26419.3	22462.3	47293.6	33539	125104	19805.9	25755.7	330674
P11983	T-complex protein 1 subunit alpha	Tcp1	9769300	9.57426e+06	8696381	1.42788e+07	1.16238e+07	9.86438e+06	1.01558e+07	9.73832e+06	1.02477e+07
Q3TW82	Beta-glucuronidase	Gusb	97883	107276	95343.1	182504	270586	317375	137872	156837	70973.4
P12382	ATP-dependent 6-phosphofructokinase, liver type	Pfkl	97328	50418.4	98638.1	148893	178796	168441	303748	195498	283124
P12815	Programmed cell death protein 6	Pdcd6	256250	225709	240702	519962	232231	474224	397469	345349	343202
Q6P1A9	60S ribosomal protein L7a	Rpl7a	1104200	1.18993e+06	1.43009e+06	1.894e+06	2.422e+06	1.73898e+06	1.41577e+06	1.70627e+06	1.47507e+06
Q544K9	OMPdecase	Umps	285230	309898	287228	295333	306110	346243	478784	510516	538162
P13541	Myosin-3	Myh3	0	0	1894.2	0	0	0	0	7131.5	0
Q3TB10	Ig-like domain-containing protein (Fragment)	Icam1	34273	66103.5	38926.7	11122.4	44923.3	59063.8	47399.2	4440.2	9825.2
P13609	Serglycin	Srgn	182780	696464	523389	199553	41025.2	21779.8	214500	50847.6	38785.1
P13864	DNA (cytosine-5)-methyltransferase 1	Dnmt1	675260	792395	867630	720910	607749	697240	674119	810015	1.01554e+06
Q545I9	Protein S100	S100a6	156510	42930.8	93193.6	55989.2	114208	335328	57612.3	46681.5	29829.9
P14115	60S ribosomal protein L27a	Rpl27a	430250	236142	224900	215090	292773	507673	208675	284671	215839
Q5M9N8	Ribosomal protein L7	Rpl7	31980	41400.3	72543.7	88776.1	133506	131043	76656.7	149084	172550
P14152	Malate dehydrogenase, cytoplasmic	Mdh1	592960	699329	713449	396547	891031	812712	1.17384e+06	1.16161e+06	1.29998e+06
P14685	26S proteasome non-ATPase regulatory subunit 3	Psmd3	1430000	1.7043e+06	1.7065e+06	1.55934e+06	1.42456e+06	1.79954e+06	1.27804e+06	1.25364e+06	1.24768e+06
P14733	Lamin-B1	Lmnb1	85835	132441	73340.8	188868	172240	381379	146888	118518	104801
P14824	Annexin A6	Anxa6	0	6229.3	0	4762.6	3945.6	2139.2	16998.6	0	1099.9
P15105	Glutamine synthetase	Glul	0	1886.3	3783.7	3150.9	6110.3	22450.4	5825.1	2701.9	1991.1
Q80XK1	Cytochrome P450 (Fragment)	Cyp2a5	73800	0	14795.7	10648.3	0	5481.6	0	0	4156.1
P15532	Nucleoside diphosphate kinase A	Nme1	12152	17885.1	13311.2	38606.2	64322.8	91468	60809.3	35940.9	29914.8
Q5SZA3	Histone cluster 1, H1c	H1f2	4747600	3.84136e+06	5.85422e+06	5.85582e+06	6.43094e+06	5.95684e+06	6.1181e+06	4.59331e+06	3.98596e+06
P16045	Galectin-1	Lgals1	369430	563892	616961	973655	666295	882280	476299	309793	366249
Q3V471	Galectin (Fragment)	Lgals3	186110	350362	337232	512683	620206	1.16921e+06	354644	273515	152731
P16332	Methylmalonyl-CoA mutase, mitochondrial	Mmut	14843	2537.1	0	3466.8	15298.8	14550.8	8901.3	3102.5	7734.5
Q3UJ34	Argininosuccinate synthase	Ass1	49042	12087.5	14300.3	2238.6	1994	0	2449.8	3784.3	2872.9
Q9CZU7	Uncharacterized protein	Lamp2	36583	60881	85788.7	44570	79819.8	83245.8	60346	28650.7	19756.4
Q566K0	High mobility group AT-hook protein 1	Hmga1	253950	1197157	1.16082e+06	313612	1.68753e+06	2.22831e+06	879414	577706	420906
Q5FW97	2-phospho-D-glycerate hydro-lyase	EG433182	13825000	1.44216e+07	14269576	1.60254e+07	1.69468e+07	1.25227e+07	2.60784e+07	24643145	2.46487e+07
P17426	AP-2 complex subunit alpha-1	Ap2a1	144500	165825	174211	413231	240233	398986	279870	400426	390144
Q6PEE6	AP-2 complex subunit alpha	Ap2a2	2718.8	14736.2	14298.5	64036.8	73457.1	82475.6	40106.7	104775	88654.5
Q3U5L4	ETS domain-containing protein	Spi1	56155	0	36481.5	5451.2	18796	17328.8	10852.1	2052.7	4518.7
P17439	Lysosomal acid glucosylceramidase	Gba	383570	319850	353973	577190	455804	642558	497353	456224	451625
P17563	Methanethiol oxidase	Selenbp1	58384	0	0	9556.8	11191.5	12864.7	8937.5	8094.5	6624.1
Q5SVY2	Peptidyl-prolyl cis-trans isomerase	Ppia	9354200	11284484	1.16985e+07	2.93921e+06	4.43332e+06	3.23045e+06	4.42123e+06	3.2062e+06	4.53989e+06
P17751	Triosephosphate isomerase	Tpi1	2105900	2.58579e+06	2.55311e+06	2.93572e+06	2.41768e+06	2.55045e+06	2.15872e+06	2035472	1745599
Q3U2J2	Glucose transporter type 1, erythrocyte/brain	Slc2a1	12233	19838.9	15427	24672.9	17162.9	20714.8	7653.5	12357.8	17577.7
P17879	Heat shock 70 kDa protein 1B	Hspa1b	413260	290660	282604	773636	361973	260595	877148	813781	918750
Q91ZH2	Proliferating cell nuclear antigen	Pcna	1510400	2.02837e+06	1.88106e+06	2.86177e+06	2.38027e+06	2.35047e+06	2.91322e+06	2.95388e+06	2.61946e+06
P18052	Receptor-type tyrosine-protein phosphatase alpha	Ptpra	3297.3	2651.8	3454.9	3427.7	5972.1	8888.4	18593.1	13243.3	16473.6
Q3U8E7	Methenyltetrahydrofolate cyclohydrolase	Mthfd2	0	28894.1	0	70766.7	55880	6138.9	43425	64637.1	65935.3
P18242	Cathepsin D	Ctsd	829590	963939	1074957	1.06973e+06	1.15284e+06	1.62638e+06	925380	693335	868439
Q544Y7	Cofilin, non-muscle isoform	Cfl1	2932600	5.06216e+06	4.74418e+06	3.7443e+06	3.87424e+06	4.25292e+06	3.47626e+06	2.2211e+06	2.44506e+06
P19096	Fatty acid synthase	Fasn	6106300	6.03437e+06	5.58382e+06	9.76496e+06	7.66295e+06	1.26059e+07	1.30295e+07	16042758	1.76145e+07
P19157	Glutathione S-transferase P 1	Gstp1	0	2446.1	0	20802.8	49946.4	20987.1	77048.4	69212.6	71335.8
P19182	Interferon-related developmental regulator 1	Ifrd1	0	1606.3	0	3763.9	7068.6	24867.1	0	3487.1	4086.5
Q3TDS9	60S ribosomal protein L13a	Rpl13a	59969	23837	24256.2	57750.6	29487.4	212659	81975	103294	95530.2
Q3U9G2	78 kDa glucose-regulated protein	Hspa5	4960000	2.80871e+06	2.29234e+06	1.81441e+06	2.5266e+06	1811486	1477367	1.33985e+06	751155
Q3TXR9	Beta-hexosaminidase	Hexb	34373	45817.2	79003.8	114267	128437	143251	282574	204473	336846
Q3U6S1	Vimentin	Vim	0	40620.8	58308.9	7347.2	11723.3	9740.9	17964.4	13398.3	46102.4
P20491	High affinity immunoglobulin epsilon receptor subunit gamma	Fcer1g	100020	65146.1	13532	29523.4	36203.3	83585.7	35826.3	35310.1	48230.1
Q5FW94	DNA primase	Prim1	71229	90115.7	77486.2	169044	86453.7	144858	220425	320949	397251
Q3TBB7	Uncharacterized protein	Evi2a	0	0	0	0	12028.3	17530.6	0	0	0
Q91V47	Ubiquitin-like protein 4A (Fragment)	DXS254E	0	1714.5	0	5151.8	7238.4	15301.1	4009.9	5009.8	4574
Q3UHH5	Uncharacterized protein	Gnaq	0	10463.9	13636	26440.9	7060.4	29476.2	7961.1	8170.6	9057.8
Q5M9J9	Aldo-keto reductase family 1, member B7	Akr1b7	134070	20925.8	16753.2	41258.3	38603.8	46054.7	45699.4	39855.8	45652.3
Q3U5K7	Cystatin domain-containing protein (Fragment)	Cst3	137050	248582	222237	207878	255149	184893	237722	148314	111801
P21550	Beta-enolase	Eno3	115050	72694.3	92225.2	174312	184906	106736	475742	581628	595112
Q8CBB7	AP-1 complex subunit gamma	Ap1g1	2643.5	4071.8	4855	37871.7	33887.7	120463	25959.1	37480.2	42777.2
Q3UPG1	Hydroxymethylbilane synthase	Hmbs	0	0	0	0	480.9	6865	608	0	871.5
P23116	Eukaryotic translation initiation factor 3 subunit A	Eif3a	3397100	4.25192e+06	4.50993e+06	4.64843e+06	3.85591e+06	3.67728e+06	3.65937e+06	4.46966e+06	5.1026e+06
Q543K9	Purine nucleoside phosphorylase	Pnp	16004	59241.1	42323.9	39634.8	80479.9	111016	52918.3	40665.5	34054.1
Q5HZI6	GDP-4-keto-6-deoxy-D-mannose-3,5-epimerase-4-reductase	Gfus	216160	224654	815489	362532	259172	487848	192068	244297	236989
Q3TAW7	Beta-galactosidase	Glb1	190300	57713.2	78188.9	174462	161690	133093	121601	118890	126916
P24369	Peptidyl-prolyl cis-trans isomerase B	Ppib	293950	30452.5	25635.6	15084.9	105300	83353.3	32597.5	22278.5	47801.2
P24527	Leukotriene A-4 hydrolase	Lta4h	0	0	0	8066.7	6504.1	22765.1	19294.3	82878.2	77660.8
Q3UAT9	Inosine-5-monophosphate dehydrogenase	Impdh2	1028100	1.17072e+06	1.35551e+06	1.56083e+06	1.5263e+06	1.21824e+06	1.80561e+06	1.82034e+06	1790191
Q3UKQ5	MRH domain-containing protein	M6pr	240860	215035	219597	211351	184324	561372	143649	209008	199970
Q3ULD6	DNA replication licensing factor MCM3	Mcm3	700910	873348	786554	627606	826242	462565	831400	449853	439040
Q58EU3	40S ribosomal protein S2	Rps2	1689700	1.45219e+06	1.57388e+06	2.5979e+06	2.82238e+06	5.00808e+06	1777099	2.68195e+06	3.091e+06
P25799	Nuclear factor NF-kappa-B p105 subunit	Nfkb1	15396	66298.9	84011.3	56720.4	78732	79813.2	52976	28997.5	39855.3
P26011	Integrin beta-7	Itgb7	0	0	0	1862.1	8722.1	62232.2	2554.6	441.9	0
P26039	Talin-1	Tln1	3411200	3.79239e+06	3.70696e+06	3.26042e+06	3.44122e+06	4.06011e+06	3.00686e+06	3.91497e+06	4.07231e+06
Q4KML7	Ezrin	Ezr	0	0	0	4206.6	0	4413.5	5092.4	0	0
P26041	Moesin	Msn	1788900	1.72768e+06	1.87385e+06	1.8842e+06	2.40263e+06	2.40252e+06	2.24958e+06	1.62405e+06	1.31804e+06
P26151	High affinity immunoglobulin gamma Fc receptor I	Fcgr1	163210	189342	195458	69620.1	95042.6	92035	92084.7	87328.2	75860.2
Q4VA39	6-O-methylguanine-DNA methyltransferase	Mgmt	0	0	0	20515.3	39064.3	17579.7	23823.9	14575.2	9708.7
Q3U6E4	Uncharacterized protein	Ptma	57542	393085	145625	102977	178752	500303	387290	287935	251116
Q922I0	U2 snRNP auxiliary factor large subunit	U2af2	281210	318228	243814	232338	461288	363041	522543	537128	629540
P26443	Glutamate dehydrogenase 1, mitochondrial	Glud1	536740	93945.1	8696.4	14216.1	37568.2	51728.7	61892.8	47291.9	29219.8
P26450	Phosphatidylinositol 3-kinase regulatory subunit alpha	Pik3r1	9167.1	34273.5	29808.7	89969.2	79506.9	63443.2	103314	134476	118065
Q3U6F6	Seryl-tRNA synthetase	Sars	6381200	5.77419e+06	5916279	7.47365e+06	5.4451e+06	7.40582e+06	5.20058e+06	5.42479e+06	4.68272e+06
P26883	Peptidyl-prolyl cis-trans isomerase FKBP1A	Fkbp1a	63938	25979	69927.7	19079.6	86762.1	64453.7	20412.2	16373.8	16525.9
Q3UN87	Small nuclear ribonucleoprotein-associated protein	Snrpn	270530	301458	349509	589553	811445	751364	342298	353022	134082
Q9D034	Guanine nucleotide-binding protein subunit alpha-13	Gna13	8921	0	12669.9	9006.9	0	2844.2	0	0	0
P27612	Phospholipase A-2-activating protein	Plaa	148830	120875	116406	187306	243198	231090	356295	446668	621541
P27641	X-ray repair cross-complementing protein 5	Xrcc5	72881	125636	87087.8	180111	308598	301029	153814	127408	141158
Q3UB90	Uncharacterized protein	Rpl3	276530	378659	296038	288886	428595	671081	277823	371428	424615
P27661	Histone H2AX	H2ax	389850	248139	237856	563249	1.35475e+06	1.25483e+06	459360	541349	658701
P27773	Protein disulfide-isomerase A3	Pdia3	698220	394485	444503	397295	554911	436711	354386	328199	220921
Q4FK25	Proteasome subunit beta	Psmb9	0	0	0	3821.7	4686	16456.3	0	2253	0
Q8VDC3	Citrate hydro-lyase	aco1	187640	81278	141592	296430	292818	326856	423354	395169	526384
Q544Z7	DNA-(apurinic or apyrimidinic site) endonuclease	Apex1	326390	297694	253292	431077	351111	430882	850725	1.37354e+06	1.4462e+06
P28474	Alcohol dehydrogenase class-3	Adh5	545770	697245	703883	929886	784176	1.09433e+06	694497	739153	907199
P28650	Adenylosuccinate synthetase isozyme 1	Adss1	633690	417136	588144	1.2527e+06	944406	819073	1.18783e+06	1065359	1.47975e+06
Q3TF41	Nucleosome assembly protein 1-like 1	Nap1l1	42194	198916	115727	402330	403413	321266	447053	306780	393344
Q3TKP3	Ataxin-10	Atxn10	179390	231056	160771	507515	393474	398787	345678	344424	337710
P28665	Murinoglobulin-1	Mug1	0	0	0	10486.3	2308.5	10176.8	2157.7	6784.3	14178.8
P28667	MARCKS-related protein	Marcksl1	112830	206992	194235	28052.8	141604	217121	26758.4	46513.6	17410.7
P28798	Progranulin	Grn	95661	279165	218399	494770	1.03514e+06	991935	417012	390603	272506
Q80UN7	Prkcd protein	Prkcd	26954	25610.4	49123	15767.5	26060.2	34410.5	21652.8	19408.5	16567
Q6RI65	TATA-binding protein	Tbp	0	0	0	6385.7	4604.4	246294	8107	32736.7	7100.6
Q8BN32	Polyadenylate-binding protein	Pabpc1	1274000	1.36212e+06	1.46611e+06	1.52113e+06	1.77813e+06	1.41644e+06	1.77601e+06	1.51311e+06	1.36849e+06
Q3UCJ0	Tyrosine-protein phosphatase non-receptor type	Ptpn6	4931400	5.44647e+06	4.7994e+06	2.46347e+06	3.53927e+06	2.17532e+06	5.93122e+06	6.1924e+06	6.68384e+06
Q9CPX4	Ferritin	Ftl1	200070	276580	261275	416355	623917	511643	456457	260601	167694
Q3TW10	Beta-hexosaminidase	Hexa	219800	253394	174731	423666	385666	691318	991267	1.15965e+06	978716
P29452	Caspase-1	Casp1	5546.5	6994.6	5409.4	8731.2	12947	12400.4	2716.8	2884.2	7760.7
Q3TG75	Ornithine--oxo-acid aminotransferase	Oat	22406	25135	17049.7	112773	92129.5	171800	464410	346212	238192
P29788	Vitronectin	Vtn	92192	86598.8	85015.1	0	63378.1	48219.1	136800	130420	110428
Q545N7	Creatine kinase	Ckmt1	38069	53242.9	43894.7	39226	46230.1	53332.7	38573.9	38743.3	42992.3
Q545C3	Protein kinase domain-containing protein	Cdk4	42816	16535	13709.2	48204.2	66225.7	34734.5	94428.7	118271	111648
P30416	Peptidyl-prolyl cis-trans isomerase FKBP4	Fkbp4	1921600	2.18741e+06	2.11791e+06	2.64858e+06	2.66101e+06	1.59876e+06	3.39674e+06	3.7408e+06	4.26214e+06
Q3UAZ7	Uncharacterized protein (Fragment)	Hmgb2	26504	98399.8	84206.1	59023.5	174892	180671	102268	135893	156482
Q3UZG4	Aminoacyl tRNA synthase complex-interacting multifunctional protein 1	Aimp1	254920	382202	399542	610757	530995	414177	463634	480074	367395
Q548W7	Diazepam binding inhibitor	Dbi	21615	85087.9	77090.6	78302.5	196364	231382	152126	87549.5	59867.9
Q9JJE1	Brain cDNA, clone MNCb-1208, similar to Mus musculus mitogen activated protein kinase kinase 1 (Map2k1), mRNA	Map2k1	111590	74452.7	125057	120011	110425	86074.1	81002.8	66108.9	79611.5
P32020	Sterol carrier protein 2	Scp2	42470	16063.5	10348	27300	28052.5	35548.5	29836	19766.3	16524.5
Q8BTU4	Uncharacterized protein	Ssb	1233100	1.65415e+06	1.57636e+06	1.13429e+06	1.65862e+06	1.411e+06	2.01339e+06	1.23112e+06	1.10534e+06
Q5NBZ3	Uncharacterized protein	Drg1	186940	195458	167745	345816	119038	186194	168314	246839	237173
Q543J5	Antithrombin-III	Serpinc1	31352	76308.8	68144.4	64399.1	30456	45442.5	41182.3	77095.9	92803.7
Q5J7N1	Kras protein	Kras	0	0	0	3821.6	5257.6	7902.3	5885.5	1624.8	5989.6
P33215	Protein NEDD1	Nedd1	11267	11200.5	5407.6	137368	86340.4	78995.2	56351.8	136257	21800.5
P33609	DNA polymerase alpha catalytic subunit	Pola1	23309	46301.7	36616.1	131404	166384	121782	150335	233784	250593
P33610	DNA primase large subunit	Prim2	224810	182563	143912	365208	309537	340679	438942	609904	675406
P33611	DNA polymerase alpha subunit B	Pola2	128720	119149	118556	222568	224289	119198	333351	189143	258237
P34022	Ran-specific GTPase-activating protein	Ranbp1	300970	749412	304158	243389	433781	277725	441506	228716	262965
Q545F0	Macrophage migration inhibitory factor	Mif	3359100	3.83947e+06	3.11079e+06	4.09459e+06	4.31173e+06	3.42685e+06	5.70576e+06	5.77407e+06	4.7804e+06
Q9CT18	Uncharacterized protein (Fragment)	Ptpn11	0	9041.5	0	2755.6	6927.6	9079.3	7188.3	24687.1	28417.1
Q3TJ39	Rab5C	Rab5c	352430	223547	244440	232770	306929	363001	197701	209494	205095
Q0PD54	Rab6A	Rab6a	269730	182550	323019	452330	425615	451105	591989	344329	390569
Q0PD35	Ras-related protein Rab-21	Rab21	7773.7	10133.7	9951.8	23722.4	11284.3	34503.5	29012.9	10574.5	9847
P35550	rRNA 2-O-methyltransferase fibrillarin	Fbl	565040	669566	667744	1.79746e+06	1.54821e+06	1416709	1.03411e+06	869987	798027
Q5SUC3	Uncharacterized protein	Canx	124140	0	3074.5	14420.9	7585.2	8044.8	4231	4478	4686.4
Q3UG16	MHD domain-containing protein	Ap1m1	23721	33393	17324.3	55872.9	31309.8	33795.7	30820.1	31713.6	37293.1
P35700	Peroxiredoxin-1	Prdx1	1796300	1.46789e+06	1.86647e+06	2.72701e+06	2535542	2.99117e+06	2.05156e+06	1.71223e+06	1.66944e+06
P35762	CD81 antigen	Cd81	15261	0	26044.9	45281.2	60789.8	124834	45202.4	35714.9	35774.1
Q3TB93	Uncharacterized protein (Fragment)	Ptpn1	0	8395.5	5458.1	12763.2	39211.8	24399.7	39677.3	30576	27608.8
P35831	Tyrosine-protein phosphatase non-receptor type 12	Ptpn12	13533	24101.4	44915.7	35532.1	23737.2	27480.4	29410.6	35416.8	35645.3
Q8VCT0	Low density lipoprotein receptor	Ldlr	53663	95618.9	107224	33788.9	75483.6	33389.4	40104.8	54235.3	63834.5
Q5BLK0	60S ribosomal protein L12	Rpl12	862210	741010	705655	1.73897e+06	2.25794e+06	1.50116e+06	1.44558e+06	2.38084e+06	2.95822e+06
Q642K1	Ribosomal protein L18	Rpl18	111320	158577	99039.7	110671	125432	68783.9	56003.9	115886	125621
P36552	Oxygen-dependent coproporphyrinogen-III oxidase, mitochondrial	Cpox	0	0	8423.6	13751.9	3652.2	6793.9	21201.5	47197.8	39988.4
Q546R1	Protein phosphatase 1B1 43 kDa isoform	Ppm1b	0	0	0	13628.1	47939.3	42885	10480.3	20495.9	21944.9
Q05DV1	NADPH--hemoprotein reductase	Por	182150	19457.2	11164.1	20678.2	11146.6	22263.1	15375.7	8621.1	23100.1
P37913	DNA ligase 1	Lig1	8660.5	12348.7	20889.7	61650.6	28644.1	33652.3	75732.2	67149.2	90592.5
Q3UMP2	3-hydroxy-3-methylglutarate-CoA lyase	Hmgcl	29344	19885.1	17287.1	43440.1	47219.6	42911.6	36365.1	32269.1	41735.3
P38647	Stress-70 protein, mitochondrial	Hspa9	453550	213335	201114	299936	323529	314295	223467	179900	161720
P39054	Dynamin-2	Dnm2	1889700	1827908	1.96851e+06	1177362	949189	1.13095e+06	1.42383e+06	1.53161e+06	1.36076e+06
P40142	Transketolase	Tkt	5743300	5.33888e+06	5.71344e+06	8.77941e+06	6.89958e+06	7098019	4.39896e+06	4.87214e+06	5.33518e+06
P40240	CD9 antigen	Cd9	120590	95788.2	21329.7	73752.7	84978.5	127900	99699.3	67678	50015.2
P40336	Vacuolar protein sorting-associated protein 26A	Vps26a	246450	487349	168099	438140	461288	681810	268478	285267	249517
Q5M9N5	60S ribosomal protein L28	Rpl28	209340	233648	284210	307813	222203	203430	283588	274236	291688
P41241	Tyrosine-protein kinase CSK	Csk	136630	115886	131057	109812	116001	88197.4	176797	182333	100689
P41274	Tumor necrosis factor ligand superfamily member 9	Tnfsf9	30412	36056.7	61454	76793.7	56410.4	54417.6	18872.2	15385	15458.6
Q549D0	Tetraspanin	Cd63	0	21687.8	10690.5	9702	23965.2	20432	12007	8916.1	1652.7
P42208	Septin-2	Septin2	3075600	3.4381e+06	3.39913e+06	3.77321e+06	2.9784e+06	1.9942e+06	2.25813e+06	2.01429e+06	2.06241e+06
P42669	Transcriptional activator protein Pur-alpha	Pura	919090	503259	522415	636629	965908	613584	380828	235950	205633
Q3UL22	CCT-theta	Cct8	14298000	1.34897e+07	1.34972e+07	15749063	1.9696e+07	1.22236e+07	1.41615e+07	1.52405e+07	1.42355e+07
Q9DCW5	Cytochrome c oxidase subunit	Cox6a1	0	0	0	7359.5	43229.1	7312.6	19123.3	25738.4	31782
Q80V79	DNA mismatch repair protein	Msh2	89508	102861	93548	121924	168857	88350.1	190186	163534	115649
P43274	Histone H1.4	H1-4	930590	1.3192e+06	1.28022e+06	1.71371e+06	1.07802e+06	1.95662e+06	1.63483e+06	1.3361e+06	1.08378e+06
P43275	Histone H1.1	H1-1	987360	1.69551e+06	1.72516e+06	1.51253e+06	3.01222e+06	1.95596e+06	1778948	1.21847e+06	1.01316e+06
Q1WWK3	Hist1h1b protein (Fragment)	H1f5	1057100	1.46209e+06	1.47272e+06	1.33152e+06	1.08102e+06	1.65267e+06	1.29185e+06	997541	755558
P43346	Deoxycytidine kinase	Dck	3543.1	3183.6	12325	13342.4	15157.2	8587.2	98403	190068	219577
Q3UDY1	Aldo_ket_red domain-containing protein	Akr1b3	3545400	3.72726e+06	4.34689e+06	6193476	3.96827e+06	2.66026e+06	1.05145e+07	9797945	1.05009e+07
P45377	Aldose reductase-related protein 2	Akr1b8	305140	308928	264287	534751	371137	331238	708712	654122	761674
Q91YS2	Rangap1 protein	Rangap1	192120	252411	161421	393689	239801	493080	286769	425610	615822
P46460	Vesicle-fusing ATPase	Nsf	328330	187858	181876	145222	190598	189222	234163	280105	199376
Q3TN07	Vesicle-fusing ATPase	Vps4b	477340	484568	543525	744573	1.17491e+06	1.68069e+06	627417	483276	501695
P46471	26S proteasome regulatory subunit 7	Psmc2	1695500	2.13785e+06	1.84899e+06	2.19693e+06	1375013	1.36784e+06	1.37104e+06	2064187	1.32733e+06
P46737	Lys-63-specific deubiquitinase BRCC36	Brcc3	446270	381186	505739	606187	502489	522877	456477	333800	346812
P47199	Quinone oxidoreductase	Cryz	143570	164086	225674	424248	341589	316300	429080	446542	367112
P47713	Cytosolic phospholipase A2	Pla2g4a	130370	107329	80509.6	83071.5	84907	101815	74543.3	67238.7	96788.7
Q5DQJ3	F-actin-capping protein subunit alpha	Capza2	286860	763414	722071	753297	986948	821795	1.85919e+06	2.2382e+06	1.5661e+06
Q91Z57	Glutathione-disulfide reductase (Fragment)	Gsr	0	0	5119.3	11788.4	14085.7	40133.7	15530.8	3607	2421.7
P47856	Glutamine--fructose-6-phosphate aminotransferase [isomerizing] 1	Gfpt1	52184	79298.1	76842.5	110616	54074	124823	101570	148901	123690
P47857	ATP-dependent 6-phosphofructokinase, muscle type	Pfkm	0	0	0	11037.5	3584.4	6924.1	23157.9	30048.8	39919
Q3UCH0	60S ribosomal protein L6	Rpl6	738910	827564	673590	1.54154e+06	1.92073e+06	2.13894e+06	1268334	1.55571e+06	1.73937e+06
Q5M8M8	60S ribosomal protein L29	Rpl29	22883	46018.4	157954	216403	357995	390010	189802	182442	3493
Q58E35	Ribosomal protein, large, P1	Rplp1	366950	533738	531349	661754	413635	329220	496737	443294	374431
Q58EU6	Ribosomal protein L5	Rpl5	3091800	3.02624e+06	3090649	5.12467e+06	5.14246e+06	5.29158e+06	4.9286e+06	5.91263e+06	6.28237e+06
P47963	60S ribosomal protein L13	Rpl13	529700	583508	561630	714945	877188	1.03864e+06	758316	686556	760357
P47968	Ribose-5-phosphate isomerase	Rpia	0	0	0	3203.1	9072.4	11878.5	5812.9	5029.8	3657.8
Q4V9T8	Eukaryotic translation initiation factor 1	Eif1	32204	67314.8	67725.1	25679.9	137825	36645.3	97615.7	101027	37828.2
P48036	Annexin A5	Anxa5	2735800	2.6401e+06	2.96588e+06	4.82208e+06	8.00821e+06	1.35536e+07	5.61331e+06	3.26645e+06	2.63914e+06
Q8BLF6	Alpha-L-iduronidase	Idua	9415.4	17864.9	440258	278932	48770.7	544004	58562.7	40803.6	159767
P48678	Prelamin-A/C	Lmna	1070500	480498	466128	451599	780093	789089	423295	430741	316037
P48771	Cytochrome c oxidase subunit 7A2, mitochondrial	Cox7a2	0	1552.7	0	0	191.8	0	7305.4	10430.8	10665.7
Q3U7F3	Helix-destabilizing protein	Hnrnpa1	450430	711964	248946	295998	378171	390926	387310	304270	490866
Q542G0	SH3 domain-containing protein	Hcls1	0	19822.6	10270.7	7860.5	53807.3	66715.1	16720.9	15425.6	15588.8
Q921D5	DNA replication licensing factor MCM4	Mcm4	1171500	1.06671e+06	1.12775e+06	816707	1.02985e+06	778387	964944	977331	889391
P49718	DNA replication licensing factor MCM5	Mcm5	448450	493106	519757	310039	485264	281456	625032	478913	420311
Q3UWT6	Proteasome subunit alpha type	Psma2	28161	19352.4	23727.7	63952.1	75020.2	99587.9	31211.8	27459.7	45363.5
Q5EAT0	Signal recognition particle 9 kDa protein	Srp9	78700	65921.1	66225.2	111300	164685	105959	128255	110109	92005.3
Q3TF14	Adenosylhomocysteinase	Ahcy	1112100	925514	1.00628e+06	1.10109e+06	976845	755587	3.24445e+06	3.65622e+06	4.16036e+06
P50516	V-type proton ATPase catalytic subunit A	Atp6v1a	724870	658039	682625	874102	992908	1.18434e+06	766786	781017	852160
P50543	Protein S100-A11	S100a11	30923	37776.7	39955.4	78905.7	110940	273197	54504.9	80312.6	58660.4
Q3TGU7	Peptidase_M24 domain-containing protein	Pa2g4	3158200	3.61446e+06	3.48286e+06	5.24398e+06	4.01863e+06	4.30749e+06	4.11505e+06	5038311	5.53747e+06
Q4FJQ0	Rab7	Rab7	503550	583834	472871	302146	348086	681385	446119	431039	287229
Q5EBQ6	60S ribosomal protein L9	Rpl9	487230	322526	299906	467352	707734	812553	552444	538070	664619
Q8BGZ6	Alpha-galactosidase	Gla	148160	98601.7	150674	205918	252422	247264	138838	212083	123278
P51660	Peroxisomal multifunctional enzyme type 2	Hsd17b4	400150	322383	253114	583139	453808	445993	349455	295780	326880
P51667	Myosin regulatory light chain 2, ventricular/cardiac muscle isoform	Myl2	4221.9	0	2243.5	4993.9	9501.4	7451.9	3216	80292.2	7155.7
Q3U9T8	C-C motif chemokine	Ccl9	579150	854135	775098	922574	591016	617833	608590	395797	282204
Q8R436	Glutathione synthase (Fragment)		81834	29038	40731.3	124710	105710	66847.8	160288	158906	196233
P51863	V-type proton ATPase subunit d 1	Atp6v0d1	66931	44056.2	131895	111604	66237.6	90381.8	56079.5	33151	28109.9
Q545A2	ADP/ATP translocase	Slc25a5	81363	3824.6	0	4744.8	514.8	0	1860.6	3287.6	2981.6
P51885	Lumican	Lum	4355.5	6829.2	0	3757.9	3221.3	10593.5	0	39261.1	0
P51943	Cyclin-A2	Ccna2	7149	4426.3	0	26696.8	35945.5	35707.9	16417.5	56232.8	51275.1
Q545S0	Sulfurtransferase	Tst	187450	13961.8	0	0	0	0	0	0	0
Q52L97	Importin subunit alpha	Kpna2	246070	228204	194731	418116	352660	378604	555645	652067	652444
P52430	Serum paraoxonase/arylesterase 1	Pon1	34879	26682.4	24592.8	26013.9	26635.4	48192.5	24412.4	52386.9	56924.8
P52432	DNA-directed RNA polymerases I and III subunit RPAC1	Polr1c	511970	642291	595761	601617	593817	408720	547176	503878	406240
P52479	Ubiquitin carboxyl-terminal hydrolase 10	Usp10	56362	31822.2	54951.9	124159	144134	124189	173688	241144	246233
P52480	Pyruvate kinase PKM	Pkm	64161000	6.08855e+07	6.13477e+07	5.65359e+07	4.61646e+07	4.62658e+07	4.91985e+07	4.86398e+07	5.01568e+07
Q8R4D4	Signal transducer and activator of transcription	Stat6	0	0	0	2046.5	0	3585	1897.4	3811.6	3016.5
P52927	High mobility group protein HMGI-C	Hmga2	238540	740164	700812	373682	555551	1.3697e+06	172924	95279	71667.1
Q7TND9	Dihydrolipoamide acetyltransferase component of pyruvate dehydrogenase complex	Dbt	0	3165.1	1749.1	28135.8	81357.6	41101.7	24213.6	37318.6	43121.2
Q3TVF4	Geranylgeranyl transferase type-2 subunit beta	Rabggtb	48995	62899.3	54085	59447.2	46152.6	37751.5	89001.1	58070.3	70182.1
Q8JZZ5	Phosphatidylinositol transfer protein beta isoform	Pitpnb	0	27407.9	26186	19940.4	37411.8	47356	44434.9	46676.8	31664.6
Q8BPS5	Monocarboxylate transporter 1	Slc16a1	23688	40753	22642.4	43996.7	12279.6	61658.5	47417.1	42834	30959.6
Q0PD65	Rab2A	Rab2a	71359	75345	102648	130036	98402.8	169822	91551.9	114210	114214
P54071	Isocitrate dehydrogenase [NADP], mitochondrial	Idh2	336990	179782	226630	517236	514156	394418	452640	240422	181298
P54116	Stomatin	Stom	118060	67874.9	55870.7	56497.7	133766	52903.8	137540	164915	163150
Q8C2N9	DNA mismatch repair protein	Msh6	24231	49512.5	35704.4	107558	120723	80758.7	248756	96906.2	105257
Q3TJ52	Uncharacterized protein	Rad23b	9380.7	14382.6	21903	34452	34722.1	55282.1	33392.8	23831.9	18128.4
P54731	FAS-associated factor 1	Faf1	66772	45580.1	80326.5	58689.5	51312.8	148217	46019.5	93873	81739.2
Q544T4	ST3 beta-galactoside alpha-2,3-sialyltransferase 1	St3gal1	0	1877.2	0	20217.9	9093.6	8286.6	34410.7	23499.3	11939
P54775	26S proteasome regulatory subunit 6B	Psmc4	2195300	2.61698e+06	2.62202e+06	1.66352e+06	1.96931e+06	1.18996e+06	1.77756e+06	1212245	1.15519e+06
P54818	Galactocerebrosidase	Galc	47737	47884.3	49051	52835.3	68271.6	35124.9	38271.7	33730	45854.7
P54822	Adenylosuccinate lyase	Adsl	232270	151667	193160	302412	541202	416421	1.27786e+06	1.73138e+06	2.02575e+06
P54823	Probable ATP-dependent RNA helicase DDX6	Ddx6	357860	351293	351121	587925	514753	696510	1.00399e+06	1.3022e+06	1.46941e+06
Q8N7N8	3-hydroxy-3-methylglutaryl coenzyme A synthase	Hmgcs2	108050	7139.2	4309.3	2454.2	0	747.2	0	0	0
P54923	[Protein ADP-ribosylarginine] hydrolase	Adprh	6981.8	38527.6	37518.4	143501	208688	131635	233010	317984	345836
Q0PD50	Rab8A	Rab8a	7350.2	4209.4	0	16844.6	16981.1	27208.1	17198.8	22560.9	26129.5
P55264	Adenosine kinase	Adk	269900	392492	254538	571856	528581	441837	678174	637003	678322
P56183	Ribosomal RNA processing protein 1 homolog A	Rrp1	0	3909.4	0	5141.5	26934.9	23498.1	16799.2	4049.9	4603.6
Q3V1C8	Bis(5-nucleosyl)-tetraphosphatase [asymmetrical]	Nudt2	0	0	0	4638.8	6258.8	1889.2	3685.2	5991.4	18983.4
P56391	Cytochrome c oxidase subunit 6B1	Cox6b1	0	0	0	10203.5	12579.5	8705.1	11865.6	10244.4	7323.6
Q3U4W8	Ubiquitin carboxyl-terminal hydrolase	Usp5	912930	1.1289e+06	914458	1.11885e+06	953794	967914	733624	864244	853660
P56480	ATP synthase subunit beta, mitochondrial	Atp5f1b	4733800	3.70017e+06	2.89472e+06	4.60257e+06	4.14216e+06	2.98241e+06	4.98924e+06	4.55188e+06	3.8652e+06
Q91YZ2	C-terminal-binding protein 2	Ctbp2	121430	197386	154896	225392	184965	234436	260128	222408	242000
P56812	Programmed cell death protein 5	Pdcd5	2823.6	8794	0	3626.2	20549.9	25377	6386.5	8497.9	4584.2
Q9D002	Uncharacterized protein		4007	19089.9	5240.1	69302.7	36721.8	32194.3	49311.8	35649	30948.2
Q8CFQ9	Fusion, derived from t(1216) malignant liposarcoma (Human)	Fus	46387	70304.2	45872.3	69078.4	97920	119441	63731.8	68258.6	35696.2
Q8R2R0	Exosome component 10	Exosc10	61815	45476.6	85186.4	198573	156832	120426	189947	285707	304952
Q3UK81	V-type proton ATPase subunit D (Fragment)	Atp6v1d	49310	93678.1	35045.3	104300	97166	204546	178344	148926	124955
P57759	Endoplasmic reticulum resident protein 29	Erp29	62981	49230.5	17595.3	96275.4	66030.5	94312.3	75517.5	79087.2	25540.6
P57776	Elongation factor 1-delta	Eef1d	15690	1255.1	2487.4	5687.2	6400.4	2959.7	10303.7	10564	9559.8
Q3ULT2	Non-muscle alpha-actinin 4	Actn4	391280	236201	109568	143674	290568	530393	228656	184121	122295
P57784	U2 small nuclear ribonucleoprotein A	Snrpa1	913570	1.13672e+06	1140267	1.71404e+06	1.56028e+06	958327	809869	710109	849385
Q8C7F9	Transmembrane 9 superfamily member	Tm9sf2	2567	3942.2	1908.5	14481.5	12534.8	38762	7323.5	8367.5	13191.2
P58044	Isopentenyl-diphosphate Delta-isomerase 1	Idi1	37956	68793.2	106604	282788	321830	156835	294106	424370	391985
Q3UGI1	NAD(+) kinase	Nadk	17995	20712.9	17480.2	17022.4	17927.3	46167.5	22897.4	42561	26145.1
Q3U965	Uncharacterized protein	Acot8	37912	44353.8	47707.6	118921	31779.2	58945.7	36717	14778.5	23095.8
P58242	Acid sphingomyelinase-like phosphodiesterase 3b	Smpdl3b	70603	71365.7	68333.3	69693.2	135183	152865	107131	59214.2	63978.9
P58252	Elongation factor 2	Eef2	12699000	1.18804e+07	1.08511e+07	20310919	1.50693e+07	1.68786e+07	1.34981e+07	1.61746e+07	1.71431e+07
Q8C0E1	Serine/threonine-protein phosphatase 2A activator	Ptpa	4126.9	11490.3	12414.8	14957.4	27744	90065.7	22122	35416.8	39272.1
Q3U3S0	Striatin domain-containing protein	Strn4	24756	26378.2	37868	103412	95263.1	109295	67238.9	85216.2	87581.5
Q5I0X8	Protein-serine/threonine phosphatase	Ctdsp1	0	0	0	3590.8	0	8007.5	1310.3	4872.1	4896.5
Q8BSH3	Tropomyosin alpha-1 chain	Tpm1	10419	4777.1	3050.1	3097.1	1623.2	11336.2	2821.4	25746.2	1516.8
Q3TAJ6	Gamma-tubulin complex component	Tubgcp3	10383	17784.1	44908	168513	99076.3	164391	90402.7	157572	171063
P59016	Vacuolar protein sorting-associated protein 33B	Vps33b	49578	2589.8	1105.7	15184.4	20743.6	19920.8	28645.1	43533.9	33744.1
Q3UKN2	p53 and DNA damage-regulated protein 1	Pdrg1	2522.2	5026.5	4346.5	10122.9	10829.2	27495	7901.9	6597.4	16489.1
Q7TT04	Nup43 protein (Fragment)	Nup43	94225	171576	137056	244419	163821	289264	91752.7	109065	186748
Q3TQR3	Eukaryotic translation initiation factor 5	Eif5	152760	177470	176927	274446	317032	268961	284006	352724	358166
P59470	DNA-directed RNA polymerase III subunit RPC2	Polr3b	3526.7	15386.2	10482.7	73068.1	31291.9	67831.8	30498.1	84880.4	79952.7
P59708	Splicing factor 3B subunit 6	Sf3b6	333480	682136	707485	795006	752110	528454	876452	727808	696668
Q9D3C4	Actin-related protein 2/3 complex subunit 4	Arpc4	876610	559906	604973	844026	1.02292e+06	957968	1.24344e+06	925612	1640277
Q3U1C2	RuvB-like helicase	Ruvbl1	3142700	4.04026e+06	4.13336e+06	4.10107e+06	5.27389e+06	3.24652e+06	3.4862e+06	2.77484e+06	2.67141e+06
Q3UIG0	Eukaryotic translation initiation factor 3 subunit E	Eif3e	1132000	893993	1036397	1.56497e+06	1.09665e+06	1.33345e+06	1.45464e+06	1870086	1.84427e+06
P60335	Poly(rC)-binding protein 1	Pcbp1	347430	482334	290482	316520	469379	446684	359376	278034	287640
Q3UE06	Uncharacterized protein	Nploc4	83196	149791	131033	156979	72218.8	116737	116139	189880	247139
P60766	Cell division control protein 42 homolog	Cdc42	243850	116238	158427	517901	609120	774177	343074	521327	607371
Q4FZL1	RNA helicase (Fragment)	Eif4a1	1905800	1.54578e+06	1.46103e+06	694124	782686	904800	2.22513e+06	1.84278e+06	1.68374e+06
Q5BLK2	40S ribosomal protein S20	Rps20	1339500	1.4828e+06	1.52675e+06	2.91894e+06	1.98778e+06	2.06099e+06	1.6489e+06	1.68462e+06	1.44421e+06
P60898	DNA-directed RNA polymerase II subunit RPB9	Polr2i	3302.5	8315.4	7214.8	38126	44722.2	48981.3	18399.2	27288.7	27958.5
P61027	Ras-related protein Rab-10	Rab10	25546	20595	35168.2	65263.1	49171.6	101119	72938.9	93317.6	63063
P61028	Ras-related protein Rab-8B	Rab8b	16966	11869.3	5688.3	28253.8	31362	55137.3	32265.5	45034	54138.9
P61082	NEDD8-conjugating enzyme Ubc12	Ube2m	110040	79910.3	74616.3	97704.4	323708	265894	371504	552317	694432
Q6ZWQ6	E2 ubiquitin-conjugating enzyme	Ube2k	91224	62999.6	44073	28458.2	63475	172969	52264.2	25801.2	22563.5
P61161	Actin-related protein 2	Actr2	3734000	3.29475e+06	3473415	4688145	3.36567e+06	4677437	3.02595e+06	4.47217e+06	4.59156e+06
P61164	Alpha-centractin	Actr1a	536020	404788	422354	941584	750232	694571	912238	952146	958529
Q3V3N6	COP9 signalosome complex subunit 2	Cops2	55685	74498.3	55025.1	99600.4	71086.4	166741	139603	261966	282458
Q3U344	Uncharacterized protein	Arf3	424180	263372	333116	414477	522248	716521	345002	718127	873323
Q3UHY8	Uncharacterized protein	Abce1	490300	711899	655757	763749	596663	679314	1.07628e+06	1.2808e+06	1.37635e+06
Q4FZH2	Ribosomal protein L26	Rpl26	634610	809589	524068	769532	1065178	643156	513556	290712	335912
Q4FK54	Proteaseome (Prosome, macropain) 28 subunit, 3	Psme3	1035300	958989	470255	2.00135e+06	634899	898134	597237	982697	1486824
Q5BLJ9	60S ribosomal protein L27	Rpl27	1330400	1.4619e+06	1.35061e+06	637061	1.90181e+06	1.11976e+06	919833	1.09081e+06	1062096
Q5M9N6	Rpl37a protein	Rpl37a	119930	132748	128282	114647	394577	431772	153126	116483	215301
Q14BR4	ADP-ribosylation factor 4	Arf4	11257	19052.8	10767.3	13302.5	15328.6	23075.8	17998.8	20477.1	21204.5
Q3V1S0	(S)-3-amino-2-methylpropionate transaminase	Abat	25593	5756.3	0	30857.7	0	0	0	0	0
Q542M2	Coatomer subunit zeta	Copz1	93458	137580	136064	122412	146574	165931	86857.9	42085.6	71054.1
Q80ZU1	WD repeat domain 68	Dcaf7	30630	52908.8	19410.5	129089	74176.8	70256.5	66141.4	45584.7	42532.3
P61965	WD repeat-containing protein 5	Wdr5	73993	29314.8	86125.3	110634	100781	110361	90820.2	92619.3	66593.5
P61967	AP-1 complex subunit sigma-1A	Ap1s1	0	0	11914.6	22964.6	19940.4	31608.7	12857.1	15867	4464.9
P61971	Nuclear transport factor 2	Nutf2	111320	101213	49528.1	405454	492923	435768	524889	457040	643200
Q3TUA1	Heterogeneous nuclear ribonucleoprotein K	Hnrnpk	139650	33611.8	41839.7	59289.3	56394.1	39703.4	49745.3	35846.7	26227.2
P62075	Mitochondrial import inner membrane translocase subunit Tim13	Timm13	61966	100959	91380.8	103820	137559	97999.8	108588	96118.5	89857.8
P62077	Mitochondrial import inner membrane translocase subunit Tim8 B	Timm8b	0	4119.5	0	5668.4	8772.6	8652.2	6265.8	6375.7	0
Q4FZE6	40S ribosomal protein S7	Rps7	501720	371170	319765	1.6546e+06	1.93608e+06	1.40011e+06	1.15477e+06	1.06258e+06	1.2336e+06
P62137	Serine/threonine-protein phosphatase PP1-alpha catalytic subunit	Ppp1ca	1948000	1.74318e+06	1.77914e+06	2126141	1.4156e+06	1.82875e+06	1.92353e+06	2.24542e+06	2.24305e+06
P62141	Serine/threonine-protein phosphatase PP1-beta catalytic subunit	Ppp1cb	258820	218975	208266	236426	110225	242496	191858	182003	205420
Q542I9	AAA domain-containing protein	Psmc1	1247100	1.15639e+06	1.31033e+06	1.22035e+06	1.68097e+06	1.17865e+06	1427922	1.07797e+06	1.18312e+06
P62196	26S proteasome regulatory subunit 8	Psmc5	2165200	2822912	2.16574e+06	1.92026e+06	2.37327e+06	1.69304e+06	1.58823e+06	1.39152e+06	1.36484e+06
Q497E9	40S ribosomal protein S8	Rps8	1741300	1.69564e+06	1.73414e+06	773487	1.03265e+06	3.70982e+06	514690	854233	574444
Q5M9M4	40S ribosomal protein S15a	Rps15a	330180	329254	303231	837080	959054	1.36253e+06	683403	760729	1268663
Q5SS40	14_3_3 domain-containing protein	Ywhae	1060900	1.03786e+06	1.17003e+06	854295	1.23737e+06	1.50368e+06	1.5261e+06	1.23286e+06	1.17971e+06
Q9CWI9	40S ribosomal protein S23	Rps23	776780	945312	977228	1.15501e+06	1319060	1.40077e+06	1004309	1.00537e+06	1.09158e+06
Q3UC02	40S ribosomal protein S11	Rps11	3097400	3.0784e+06	3.20621e+06	3.11817e+06	2.00313e+06	3.16937e+06	2.17264e+06	2.35385e+06	2.60884e+06
Q5BLJ7	40S ribosomal protein S13	Rps13	926190	772727	752009	1679643	2.7221e+06	2.29895e+06	1.51969e+06	1.52144e+06	1.52377e+06
P62305	Small nuclear ribonucleoprotein E	Snrpe	126920	81265	44183.4	176273	107376	265309	184720	261417	213461
Q497K3	Sm protein F	Snrpf	41757	59956.2	57432.6	72305.4	136703	98276	94355.1	70085.1	67016.8
Q3V424	Small nuclear ribonucleoprotein G	Snrpg	62615	89607.7	85517.1	44834.2	141745	144698	3331.3	88114.3	56580.9
P62311	U6 snRNA-associated Sm-like protein LSm3	Lsm3	50360	75397.1	73264.1	49623.2	62317.2	41291.6	41434.8	33482	35741.5
Q542U7	LSM6 homolog, U6 small nuclear RNA associated (S. cerevisiae)	Lsm6	122350	104834	124154	100543	236642	130145	108982	118794	59781.6
P62315	Small nuclear ribonucleoprotein Sm D1	Snrpd1	106010	92310.4	81755.5	137313	302981	318119	213308	245961	272167
Q14AF6	Small nuclear ribonucleoprotein Sm D2	Snrpd2	482950	498707	733408	577689	1.06013e+06	565369	708951	579698	395311
P62320	Small nuclear ribonucleoprotein Sm D3	Snrpd3	441880	568490	592455	706670	1088334	892863	721695	491011	397888
Q3U0D7	ADP-ribosylation factor 6	Arf6	11297	7432.2	0	12927.8	23881.7	43401.6	16506.5	39366.3	36432.4
P62334	26S proteasome regulatory subunit 10B	Psmc6	1151100	1.13418e+06	1.34068e+06	751768	779974	740224	800723	639514	619531
P62627	Dynein light chain roadblock-type 1	Dynlrb1	85398	40041.1	71055.6	153077	30637.8	32906.1	29871.8	13378.4	11783.7
P62631	Elongation factor 1-alpha 2	Eef1a2	7871.3	8012.5	7396.1	4119.7	6540.8	0	4120.6	8104.9	7228
P62696	Beta-crystallin B2	Crybb2	0	0	0	1176.7	55371.8	0	1205.1	0	422.3
P62700	Protein yippee-like 5	Ypel5	85624	188372	177795	243322	192148	94268.4	32947.5	119787	46999.9
Q545F8	40S ribosomal protein S4	Rps4x	1303800	1.22725e+06	1.16867e+06	2.57197e+06	2.37968e+06	4.12424e+06	1.6737e+06	2.45757e+06	2.89904e+06
P62715	Serine/threonine-protein phosphatase 2A catalytic subunit beta isoform	Ppp2cb	24795	51698.1	52510.2	85698.7	38952.5	91622	65149.4	82123.4	92707.4
P62717	60S ribosomal protein L18a	Rpl18a	1703500	112832	2.46772e+06	421739	345225	595751	594832	417105	474317
Q3UJ76	AP complex subunit sigma	Ap2s1	49096	49734.6	24879.8	75210.1	46425.3	99066.1	32921.6	60897.8	67666.6
P62748	Hippocalcin-like protein 1	Hpcal1	25639	32596.5	41848	111254	130592	154631	61187	51208.5	42880.5
Q4V9X9	Rpl23a protein (Fragment)	Rpl23a	499250	554787	496190	534452	2.32425e+06	2.35671e+06	544273	483024	489832
Q5BLK1	40S ribosomal protein S6	Rps6	1160800	1.057e+06	1212663	999029	1.77157e+06	2.16045e+06	774222	824984	547406
P62774	Myotrophin	Mtpn	74257	142165	127419	44938.9	320847	261233	222513	258875	261748
Q3ULW0	GTP-binding nuclear protein Ran	Ran	13469000	1.1616e+07	1.45318e+07	1.31316e+07	11459857	1.02189e+07	15095550	1.19337e+07	1.29744e+07
P62830	60S ribosomal protein L23	Rpl23	299310	353527	363025	624781	605216	580268	418842	579746	406311
Q497N1	40S ribosomal protein S26	Rps26	278310	432642	402595	414328	405886	651203	275497	308286	217609
P62869	Elongin-B	Elob	127810	169414	171093	230428	472151	318225	608808	700082	524869
Q3TQ70	Beta1 subnuit of GTP-binding protein	Gnb1	141860	160211	131766	228683	155298	243267	181523	169215	192977
P62876	DNA-directed RNA polymerases I, II, and III subunit RPABC5	Polr2l	195850	190052	173166	205984	145680	85914.8	153904	41798.4	29007.4
Q58DZ3	60S ribosomal protein L30	Rpl30	942750	732935	637333	1.12028e+06	1.43249e+06	1.33969e+06	1538562	1.18417e+06	1.2729e+06
P62897	Cytochrome c, somatic	Cycs	34116	38235.8	37831.9	14138.7	45210.9	152573	25444.2	16577.8	917.7
Q9CY93	60S ribosomal protein L31	Rpl31	621450	669176	693018	1.61773e+06	1.16929e+06	815740	962081	560477	598920
Q5YLW3	40S ribosomal protein S3	Rps3	7791300	6.25984e+06	6.92014e+06	9.89291e+06	7.3703e+06	1.03524e+07	6565435	6.55095e+06	6.52558e+06
P62911	60S ribosomal protein L32	Rpl32	1284600	549584	455109	451051	872136	804028	549860	554938	607866
Q3UZJ3	General transcription factor TFIIB	Gtf2b	0	12985.6	19665	6767.3	11518.3	6513.5	10055.6	12916.6	8930.1
Q3UJS0	60S ribosomal protein L8	Rpl8	216790	297329	292897	484534	770587	1.0599e+06	259313	296785	309836
Q3UBT1	Y box protein 1	Ybx1	5655500	1.15189e+07	1.13761e+07	1.09792e+07	1.60647e+07	9.5826e+06	6.2855e+06	4.92439e+06	3.89522e+06
P62983	Ubiquitin-40S ribosomal protein S27a	Rps27a	2167800	1.83937e+06	1.75959e+06	1.17838e+06	2.08866e+06	1.86872e+06	2.0456e+06	1.8602e+06	1.01944e+06
P62996	Transformer-2 protein homolog beta	Tra2b	191930	225807	257833	410788	714097	466482	324425	221372	203821
Q5SW18	Platelet-activating factor acetylhydrolase IB subunit alpha	Pafah1b1	291330	308068	290062	465325	414797	291840	462223	659426	675590
P63017	Heat shock cognate 71 kDa protein	Hspa8	47822000	5.27441e+07	5.19657e+07	45356012	4.76308e+07	3.04946e+07	6.20757e+07	5.8133e+07	5.42139e+07
P63028	Translationally-controlled tumor protein	Tpt1	43252	67386.5	69786	79410.8	131814	166502	133233	177578	192227
Q5NTY0	DnaJ (Hsp40) homolog, subfamily A, member 1	Dnaja1	354070	390095	381231	955526	808882	772730	564711	536281	505631
P63038	60 kDa heat shock protein, mitochondrial	Hspd1	1058200	597269	538122	1.49948e+06	1.60349e+06	1.30588e+06	1.24782e+06	1.34769e+06	1133514
Q3TK95	Uncharacterized protein	Eif4e	899330	1.12597e+06	1.08901e+06	1.20425e+06	1.22477e+06	1.16553e+06	1.61556e+06	1.55129e+06	1.88405e+06
P63085	Mitogen-activated protein kinase 1	Mapk1	97811	84384.5	27112.5	256898	201326	206498	276650	377077	340286
Q6ZWM8	Serine/threonine-protein phosphatase	Ppp1cc	166450	164392	167710	203874	80094	82504.8	151403	170078	181043
Z4YKV1	Guanine nucleotide-binding protein G(s) subunit alpha isoforms short	Gnas	17886	27259.4	9156.4	11563.7	11006.4	22794.3	22631	23946.5	33350.6
P63101	14-3-3 protein zeta/delta	Ywhaz	328660	427849	407715	378917	498242	1002160	570218	510327	524444
P63166	Small ubiquitin-related modifier 1	Sumo1	2328.5	0	5373.1	22509.3	12720.5	24339.9	8386.2	23172.9	20159.8
P63168	Dynein light chain 1, cytoplasmic	Dynll1	29497	36561.4	20452.8	123208	146892	150940	119956	156928	147550
P63213	Guanine nucleotide-binding protein G(I)/G(S)/G(O) subunit gamma-2	Gng2	0	0	0	4832.9	8251.7	47788.9	3043.8	4873.2	5009.3
P63242	Eukaryotic translation initiation factor 5A-1	Eif5a	471130	691384	643179	696567	884847	1.13015e+06	754340	871744	977654
Q4KL81	Actin, gamma, cytoplasmic 1	Actg1	73039000	6.32067e+07	5.797e+07	4.00402e+07	30688462	34147614	4.9948e+07	41290017	3.856e+07
Q9Z199	Transcription elongation factor SPT4-B	Supt4h1b	44601	61031.4	79429	122980	112037	117691	127408	85362.1	78273.8
Q5M9L7	40S ribosomal protein S17	Rps17	768490	844171	806690	1.15245e+06	1.20882e+06	1.00671e+06	782373	699611	614138
Q9CXY0	Small monomeric GTPase	Rala	0	0	4544.1	945.6	10022.7	22362.7	3121	0	0
P63325	40S ribosomal protein S10	Rps10	932140	1.14694e+06	1.19772e+06	2.51764e+06	2.26718e+06	1938962	2.56927e+06	2.18925e+06	1.9285e+06
P63330	Serine/threonine-protein phosphatase 2A catalytic subunit alpha isoform	Ppp2ca	1414900	1.5702e+06	1.37033e+06	2.21571e+06	1.30857e+06	2.21516e+06	1.90331e+06	2384289	2.49658e+06
Q4VAG4	Ribosomal protein L22	Rpl22	418150	373801	369320	482756	717360	688888	674954	649148	593399
P68040	Receptor of activated protein C kinase 1	Rack1	15656000	1.50579e+07	1.54789e+07	1.60071e+07	11411727	13568219	1.31088e+07	1.35629e+07	1.54217e+07
P68134	Actin, alpha skeletal muscle	Acta1	121880	107133	20466.3	14366.9	487.4	2996.2	18208.8	797650	2103
P68181	cAMP-dependent protein kinase catalytic subunit beta	Prkacb	0	19021.5	17086.9	10289.2	7116.1	10584.9	0	8523	7000.8
P68372	Tubulin beta-4B chain	Tubb4b	12909000	9826951	1.01591e+07	7215918	5.65982e+06	5.43738e+06	1.11706e+07	1.06188e+07	1.01374e+07
P68373	Tubulin alpha-1C chain	Tuba1c	406000	339160	334356	305702	286098	233254	389616	363018	427177
P68510	14-3-3 protein eta	Ywhah	221310	252587	243855	161113	271271	203430	456119	666895	717648
P70122	Ribosome maturation protein SBDS	Sbds	30667	43250.6	33143.3	75828.2	139936	71847.3	224501	130205	156950
P70161	Pregnancy-specific glycoprotein	Psg19	5507.6	7865.3	8551.1	7976.1	176040	38001.1	8266.9	8887.7	8889
Q3TFE8	Importin N-terminal domain-containing protein	Kpnb1	618010	628641	1.89157e+06	1.45053e+06	953376	1.47753e+06	1.47848e+06	2.03955e+06	2.22663e+06
Q5D098	Proteasome subunit beta (Fragment)	Psmb7	18688	8659.9	12738.4	21249.8	12970.2	33190.2	21599.2	22805.7	36044.5
P70268	Serine/threonine-protein kinase N1	Pkn1	2946.7	4045	10829.3	4718.7	11929.2	19801.3	5708.9	1928.1	8999.1
P70279	Surfeit locus protein 6	Surf6	9884.7	20251.8	22961.8	15376.3	15149.8	5910	14937.3	2647.1	2450.7
Q5EBQ2	Phosphatidylethanolamine binding protein 1	Pebp1	225470	124040	124071	45243	296245	218369	125354	60726.8	23691.8
P70303	CTP synthase 2	Ctps2	29888	46483.5	62316.1	123702	112222	149598	135836	127457	145809
P70315	Wiskott-Aldrich syndrome protein homolog	Was	6828.7	13472.1	10693.5	57100.9	47803.7	78768.2	8570.1	26182.5	46596.5
P70336	Rho-associated protein kinase 2	Rock2	40339	34057.3	41999.7	113750	110158	138179	157550	257494	305009
P70349	Adenosine 5-monophosphoramidase HINT1	Hint1	453740	462816	494702	614811	654061	722403	470732	636940	691445
Q8BW03	ELAV-like protein	Elavl1	13280	134337	127071	109255	161064	104095	333232	157729	136326
Q5SV02	DNA repair protein RAD50	Rad50	0	0	0	1405.1	2300.3	1721.2	2074.8	2221.6	2284.5
Q4FE56	Ubiquitinyl hydrolase 1	Usp9x	152700	218708	242692	571890	271584	479695	245436	337833	305887
Q3TKM5	Isocitrate dehydrogenase [NAD] subunit, mitochondrial	Idh3g	71945	90096.1	80356	159033	100869	150076	74783.9	82893.9	70240.2
P70452	Syntaxin-4	Stx4	0	0	0	0	0	15452.5	0	0	0
P70460	Vasodilator-stimulated phosphoprotein	Vasp	802130	1.32507e+06	1328225	705224	1.22574e+06	646608	1.5464e+06	1260480	1.19099e+06
P70670	Nascent polypeptide-associated complex subunit alpha, muscle-specific form	Naca	416630	485981	518269	478137	708673	772132	860626	800067	710202
P70677	Caspase-3	Casp3	63319	165519	121325	216586	188228	234503	147369	233423	227957
Q3TKP4	Fructose-bisphosphatase	Fbp2	62343	0	0	0	19353.3	33912.6	18769.8	44939.8	50053.4
P70697	Uroporphyrinogen decarboxylase	Urod	90576	94882.9	96287.9	113369	82849.2	102811	54425.3	179194	70015.1
P70698	CTP synthase 1	Ctps1	438340	400216	485219	761738	670080	408839	1.22412e+06	1.48256e+06	1624139
P70699	Lysosomal alpha-glucosidase	Gaa	44387	28546.9	32177.3	100837	103076	74534.9	159244	93885.6	104338
P70700	DNA-directed RNA polymerase I subunit RPA2	Polr1b	35974	44170.8	26744	37758.7	14205.4	57693.5	69119.7	59391.5	100366
Q3TIJ7	T-complex protein 1 subunit eta	Cct7	9738400	9.33199e+06	9.24791e+06	12446607	1.26262e+07	8.86993e+06	9.12914e+06	9.39013e+06	1.03193e+07
Q542X7	CCT-beta	Cct2	10766000	9.95134e+06	1.1343e+07	1.23231e+07	1.42155e+07	1.07114e+07	1.33961e+07	1.33432e+07	1.31542e+07
Q564F4	T-complex protein 1 subunit delta	Cct4	6709700	6.1122e+06	6509147	9.72442e+06	8.72434e+06	7.88518e+06	9047429	9.69878e+06	9.33685e+06
P80316	T-complex protein 1 subunit epsilon	Cct5	9411500	1.03682e+07	9344166	1.06141e+07	1.24029e+07	9.53746e+06	1.17706e+07	1.20737e+07	1.1302e+07
Q3TI05	Chaperonin containing Tcp1, subunit 6a (Zeta)	Cct6a	8243700	8.34076e+06	8153706	8.83491e+06	1.26817e+07	7.03548e+06	8.44045e+06	1.00656e+07	8.35668e+06
Q3U4U6	T-complex protein 1 subunit gamma	Cct3	12052000	1.2094e+07	1.01626e+07	1.39988e+07	1.31753e+07	1.03003e+07	1.19447e+07	1.26294e+07	1.23865e+07
Q8C2T8	GA-binding protein subunit beta-2	Gabpb2	0	0	0	2674	8508.9	3158.9	2866.7	4345.7	3942.9
P81117	Nucleobindin-2	Nucb2	98234	0	0	5503.9	11080.2	6724.2	7759.5	4994.8	2805.2
P82343	N-acylglucosamine 2-epimerase	Renbp	25114	38162.9	0	56843.3	492669	87267.9	184096	79917.2	78946.2
P83741	Serine/threonine-protein kinase WNK1	Wnk1	11787	24419.2	17558.1	51874.8	48018.2	55972.6	39412.9	72939.3	62502.4
P83870	PHD finger-like domain-containing protein 5A	Phf5a	98576	219177	206022	163496	150142	204466	91810.3	75964.6	93586.5
Q6F4J1	Tubulin gamma chain	Tubg1	138550	114265	126315	300235	245135	368299	224342	248236	409425
P83917	Chromobox protein homolog 1	Cbx1	0	0	0	0	16192.8	32353.7	18189.1	19035.1	18387.5
P84084	ADP-ribosylation factor 5	Arf5	10366	14083	9262.1	23875.3	26069.2	39965	52876.6	59564.1	46166.1
Q4FZH7	Enhancer of rudimentary homolog	Erh	108380	112415	136472	331575	398332	257408	348680	250872	248087
Q3TWV4	AP-2 complex subunit mu	Ap2m1	67813	79864.7	69543.9	169792	116574	158774	98092.8	140071	199546
Q3UDZ1	Uncharacterized protein	Rhog	83267	26726.6	47787.3	75233.3	96428.4	143132	53071.4	109555	115003
Q3U781	RRM domain-containing protein	Srsf3	352420	577399	480784	498625	642826	221410	212174	123443	255944
Q3US63	Uncharacterized protein	Bach1	7365.5	8293.9	0	11902.4	7058.9	11058.9	7944.2	3475.6	0
Q545W2	DNA-directed RNA polymerase I subunit D	Polr1d	66426	139820	135167	215173	353822	208423	301720	265842	165726
Q3UK39	DNA replication licensing factor MCM2	Mcm2	1431200	1.34057e+06	1.52445e+06	870247	891493	1.05654e+06	1.7761e+06	1.83258e+06	1.85673e+06
Q542I2	DNA replication licensing factor MCM6	Mcm6	776750	792591	844010	652648	688021	691318	886532	764997	893652
Q4FJX4	Csrp1 protein	Csrp1	99611	95006.7	88711.7	86501.3	110604	148695	55337.9	43377	35239
P97350	Plakophilin-1	Pkp1	0	0	23466.1	0	0	0	0	0	0
Q564F3	40S ribosomal protein S3a	Rps3a1	2226800	2.26282e+06	1.67332e+06	3.59857e+06	3.28551e+06	4.07299e+06	2.79115e+06	2.95561e+06	2.54089e+06
P97355	Spermine synthase	Sms	199400	579125	592218	654409	451364	635468	505803	402842	621796
P97364	Selenide, water dikinase 2	Sephs2	16911	0	13066.1	67661	59277.4	68044.3	33716.9	42063.6	44555.2
Q544Q7	Sodium/potassium-transporting ATPase subunit beta	Atp1b3	64129	79298.1	105683	66909.9	64920.4	116247	79786	78101.7	42254.8
Q3V3M3	Uncharacterized protein (Fragment)	Frg1	70522	107537	109250	32845.1	166339	172584	51977.9	52603.4	10014.9
Q3U6X7	Protein kinase domain-containing protein	Cdk2	34951	113242	105146	116407	47809.6	102479	141108	160318	159016
P97384	Annexin A11	Anxa11	523660	535256	608930	1.14152e+06	806572	938369	570000	404066	458264
Q3THX4	Uncharacterized protein	Vps45	0	4187.7	0	4381.1	6792.7	9812.9	4137.7	11760.6	11672.6
P97398	NIPI-like protein	Eif3c	13474	15345.8	13656.6	33170.8	25711.6	31525.1	24414.4	37280.9	41470.5
Q91UZ6	Viral envelope protein G7e	D17H6S56E-5	270260	353064	252087	199271	103170	145973	158823	139761	203906
Q7TMN7	Annexin	Anxa4	714770	713071	733586	1.19346e+06	1.59976e+06	2.50012e+06	1.87676e+06	1.1843e+06	1.0569e+06
Q3UP74	Aminopeptidase	Anpep	0	0	0	6033.5	26633.9	116105	34876	46116.7	12157.6
Q3TIJ5	Ribosome biogenesis protein BOP1	Bop1	14703	1403.2	0	46379.6	56195.9	74445.9	31265.5	113015	94611.4
Q3UNF2	Serine/threonine-protein phosphatase	Ppp4c	197610	150286	246554	309956	253822	305066	245655	340501	425889
Q3UNA7	Glutamate--cysteine ligase	Gclc	15082	9873.2	0	14397.3	31470.8	30626.1	20847.6	28963	37128.8
Q3UNN4	SWI/SNF complex subunit SMARCC1	Smarcc1	546450	771880	675716	793477	843780	724475	829989	804366	755827
P97760	DNA-directed RNA polymerase II subunit RPB3	Polr2c	947910	1193575	1.27325e+06	1.16556e+06	1.14453e+06	572739	952359	681566	656875
P97807	Fumarate hydratase, mitochondrial	Fh	350850	300611	339913	443989	571704	409437	474311	424057	548948
Q3U9B7	Cathepsin C (Fragment)	Ctsc	43159	51881.1	52970.7	52491.3	157950	187576	58735.6	43333	82809.4
P97822	Acidic leucine-rich nuclear phosphoprotein 32 family member E	Anp32e	218390	288661	285586	415607	374818	376532	293788	141228	98159
P97823	Acyl-protein thioesterase 1	Lypla1	129960	127687	120942	179879	222724	140861	573578	652239	698594
P97855	Ras GTPase-activating protein-binding protein 1	G3bp1	1390000	1.92729e+06	1799685	1.73398e+06	1.91462e+06	1.22734e+06	2.00623e+06	1.84529e+06	2.22677e+06
Q4FJQ4	Casp7 protein	Casp7	0	7576.2	3533.2	21023.8	20496.2	25537.7	17745.5	17301.2	9801.7
P97927	Laminin subunit alpha-4	Lama4	0	57428.6	69484.8	60666.9	43825.1	39334.3	24613.2	22101.2	16411.3
P98083	SHC-transforming protein 1	Shc1	119530	147798	121863	227220	232052	228979	199649	226488	225536
P99024	Tubulin beta-5 chain	Tubb5	3697000	2.82207e+06	2.83892e+06	1.63903e+06	1203697	1.27757e+06	2.33189e+06	2.39057e+06	2.38249e+06
P99026	Proteasome subunit beta type-4	Psmb4	47368	28649.2	49760.8	92407	126735	209034	82623.1	67883.6	46150.6
P99027	60S acidic ribosomal protein P2	Rplp2	1755800	2.6769e+06	2.67145e+06	3.5562e+06	2.85353e+06	2.09114e+06	1.84959e+06	2.09855e+06	1.91307e+06
Q3UWS9	Peroxiredoxin-5 (Fragment)	Prdx5	0	799.1	4082	18773.8	25270.5	52332.9	15720.2	14863.1	9075.7
Q91YY8	Gabpa protein	Gabpa	2498.1	0	0	9408.4	5422.1	8249.7	9621.4	8548.6	7367.6
Q8CCG9	Uncharacterized protein	F8a	0	1318.2	0	9679.5	7710.8	9049.7	6847.2	7641.8	8956.5
Q790Y8	Glucose-6-phosphate 1-dehydrogenase	G6pdx	4296200	3.72576e+06	4.0452e+06	4.01366e+06	3.31307e+06	3.32274e+06	3.1679e+06	4.60476e+06	3.77022e+06
Q00PI9	Heterogeneous nuclear ribonucleoprotein U-like protein 2	Hnrnpul2	27372	43239.5	43282.3	63453.6	97554.9	59863.2	140834	101783	111160
Q3TUE2	Fibrillar collagen NC1 domain-containing protein (Fragment)	Col1a2	154250	27596.7	0	966.1	3530.5	2371.8	0	9876.4	692.6
Q01320	DNA topoisomerase 2-alpha	Top2a	514540	483838	513144	441912	377560	725019	554274	751738	782426
Q01853	Transitional endoplasmic reticulum ATPase	Vcp	1982900	2.40063e+06	2.54839e+06	1.87323e+06	2.12487e+06	2.69784e+06	2.06488e+06	1.6104e+06	1.6659e+06
Q02257	Junction plakoglobin	Jup	121130	4298.6	189995	9910	1807.6	1218.8	21271.1	6998.3	1403.6
Q02819	Nucleobindin-1	Nucb1	0	45798.3	32375.7	61427.9	73406.4	69389.4	47029.5	48956.8	56912.1
Q3THG5	Cell division protein kinase 7	Cdk7	8654	0	13585.2	39646.4	3399.2	35143.5	11681.3	23695.4	44315.9
Q03265	ATP synthase subunit alpha, mitochondrial	Atp5f1a	648530	140726	118993	47512.9	170362	113782	311144	199656	227178
Q03963	Interferon-induced, double-stranded RNA-activated protein kinase	Eif2ak2	15929	34743.1	29877.2	0	4908.4	0	9133.1	8258.5	9069.4
Q04447	Creatine kinase B-type	Ckb	1293800	1.38062e+06	1.42519e+06	847233	1.23569e+06	1.43636e+06	826708	821501	903264
Q04750	DNA topoisomerase 1	Top1	676100	806462	758446	624781	1.56788e+06	1.70127e+06	784460	927464	689350
Q04857	Collagen alpha-1(VI) chain	Col6a1	68834	19262.5	15189.6	2690.3	5685	7783.9	846.8	14731	821.7
Q05144	Ras-related C3 botulinum toxin substrate 2	Rac2	190260	164783	96736.7	166618	182998	326099	236052	230599	272068
Q05816	Fatty acid-binding protein 5	Fabp5	145720	271936	325753	388920	563404	846719	552464	568150	602275
Q059T9	PRP4 pre-mRNA processing factor 4 homolog (Yeast)	Prpf4	731860	1.07771e+06	985672	1.02542e+06	749412	1.04877e+06	794759	835403	1.08257e+06
Q05AG7	5-nucleotidase domain containing 1	Nt5dc1	10470	39870.5	30331.9	30432.3	36484.9	37098.2	72288.8	129988	101336
Q3U6Q7	Cyclin-C	Ccnc	0	0	8175.6	7133.3	9996.4	2365.6	0	0	1000
Q3UFS2	Uncharacterized protein (Fragment)	Ubxn4	0	4589.3	0	0	9761.2	0	0	8789.3	8754
Q05C25	4-phosphopantetheinyl transferase	Aasdhppt	12688	3630.5	2453.9	18041	6882.3	13650.5	21251.2	9673.4	10644.3
Q05CH9	E3 ubiquitin-protein ligase RNF123 (Fragment)	Rnf123	0	0	0	1416.7	1402.3	14578.7	574.9	7596.9	7766.4
Q05CR0	LOC72520 protein (Fragment)	LOC72520	14694	0	11376.1	2487.2	31834.3	73596.1	35066.8	10907.8	10848.7
Q05D44	Eukaryotic translation initiation factor 5B	Eif5b	232060	262486	264588	344436	422188	510661	446516	538870	487638
Q05DV3	Utp3 protein (Fragment)	Utp3	6983	8395.5	1127.8	16353.6	5058.3	7252.2	14015.2	38398.1	32805.5
Q06138	Calcium-binding protein 39	Cab39	32150	15748.3	52447	7872.3	27651.7	73329.2	30537.8	27836.3	21200.3
Q06180	Tyrosine-protein phosphatase non-receptor type 2	Ptpn2	109970	127622	134854	97825.7	62621.2	117624	116330	95856.4	124845
Q549A5	Clusterin	Clu	87357	185761	174542	279813	238370	126797	186142	79631.6	54362.6
Q07417	Short-chain specific acyl-CoA dehydrogenase, mitochondrial	Acads	44221	0	0	4286.5	4267	0	0	0	0
Q07797	Galectin-3-binding protein	Lgals3bp	44808000	4.00574e+07	3.83545e+07	1.10062e+07	9.03086e+06	3.36271e+06	9.35559e+06	5.89945e+06	5.32173e+06
Q3UG81	Serine/threonine-protein kinase PLK	Plk1	12025	33768.1	24683.1	78151.3	48869.1	63562.7	47224.3	51034.3	86372.5
Q08024	Core-binding factor subunit beta	Cbfb	44291	46729	59664.7	47276.9	0	28405.9	8152.2	7805	0
Q08288	Cell growth-regulating nucleolar protein	Lyar	0	69652.9	19418.8	66931.5	80597.6	137687	20897.3	23590.3	18381.8
Q3UFL4	PID domain-containing protein (Fragment)	Eps8	18273	11862.2	26842.6	0	5562.4	6704.4	20772.1	23558.9	20052.2
Q3V0M0	LAM_G_DOMAIN domain-containing protein	Pros1	0	0	0	6561	0	6633.8	5827.2	5484.9	2708.5
Q08943	FACT complex subunit SSRP1	Ssrp1	560370	770513	742679	856455	908390	780246	1.03922e+06	1.13307e+06	1.2986e+06
Q08EE6	Tsku protein	Tsku	0	0	0	8284.1	6910.2	7081.2	8548.6	10213.3	4947.9
Q0P688	Eukaryotic translation initiation factor 4E member 2	Eif4e2	29277	31643.1	28898.8	53269	58231.3	54345.9	110135	83967.1	136723
Q0PD66	Rab1B	Rab1b	0	20146.3	13364.3	36705.2	39858.5	47816.8	43252	55898.6	66626.1
Q0VBA4	Ribosomal protein L22 like 1	Rpl22l1	41733	62020.7	54278.1	64036.8	128939	87178.9	131742	135235	110057
Q3U4J9	Protein kinase domain-containing protein	Cdk6	0	15534.6	14140.3	27085.7	23813.2	22352.1	32506.1	37467.6	35380.6
Q0VBL3	RNA-binding protein 15	Rbm15	0	0	0	1385.6	4892.9	2794.5	3007.3	2221.9	2414.2
Q0VEW4	Proteolipid protein 2	Plp2	15881	17615.4	19812.7	23125.8	19459.1	36096.9	11946.7	716.8	480.7
Q3U281	Uncharacterized protein	Sar1b	0	0	0	1897.2	2336.6	5051.9	1205.1	4204.6	5757.7
Q0VGU9	Rbm39 protein	Rbm39	8950.1	19029.3	24230.8	60676.9	151990	225407	63405.8	40809.9	74993.8
Q0WXH3	MHC class I like protein GS24 (Fragment)	H2-M3	0	7632.8	5170.1	42280.2	28076.3	26735.4	0	7956.9	0
Q11011	Puromycin-sensitive aminopeptidase	Npepps	195870	275486	262687	375876	528491	363306	958184	1.19117e+06	1.14783e+06
Q148S3	RNA-binding protein NOB1	Nob1	11290	69685.4	35856.1	201481	175056	128948	154435	158592	122200
Q148W8	Serine/threonine/tyrosine-interacting-like protein 2	Styxl2	0	6938.6	0	0	16732.3	0	0	0	0
Q3TBG9	Hexokinase	Hk3	108880	152051	111428	90881.5	41959.5	306141	155168	283196	328593
Q149F1	RNA pseudouridylate synthase domain-containing protein 2	Rpusd2	0	0	0	3346.5	7949	4193.7	9236.9	10949.4	28441.2
Q149F3	Eukaryotic peptide chain release factor GTP-binding subunit ERF3B	Gspt2	0	0	0	91056	0	66162.7	67922.8	71218	74995.2
Q9D7B1	tRNA-dihydrouridine(20) synthase [NAD(P)+]-like	Dus2	0	24211.5	23889.5	24121.2	20163.9	18383.1	26661	20139.7	21569.8
Q3T9H7	IRS-type PTB domain-containing protein (Fragment)	Dok3	0	0	0	0	7071.4	32839.7	3053.8	4397	0
Q14AA6	GTP-binding nuclear protein Ran	1700009N14Rik	10267	17207.7	31208.2	34837.5	8724	5222.3	51500.8	41048.4	27891.9
Q14AR0	RRM domain-containing protein	Slirp	0	0	0	8606.1	19228.2	15148.4	15908.5	12141.3	8657.6
Q14AZ9	Zinc binding alcohol dehydrogenase, domain containing 2	Zadh2	7200.3	0	0	9582.2	10609	18821.3	5138.7	9504.8	11938.6
Q14BV6	Carbohydrate deacetylase	Ydjc	0	0	0	2965.6	988.3	7934	3605.7	4893.3	4863.2
Q9D883	Splicing factor U2AF 35 kDa subunit	U2af1	15384	22113.7	41040.8	57930.1	73720.9	126339	61755.6	43074.1	43768.1
Q6P5E5	Structural maintenance of chromosomes protein	Smc3	250390	414557	356518	231308	302802	210083	356314	287747	310403
Q1XID4	ATPase H(+)-transporting lysosomal accessory protein 2	Atp6ap2	893490	792981	1.06285e+06	679966	964030	501790	944605	534115	409850
Q9JHI0	Matrix metalloproteinase-19	Mmp19	0	4552.6	5516.7	21917.8	13829	4036.2	5448.7	6353.9	7190.6
Q2M2Q8	Msi2h protein	Msi2	9573.7	26180.2	15269.3	35814.5	40052.2	10784.9	58813.2	37506.9	39743.5
Q2M4I8	Ptpns1	Ptpns1	0	5485.3	2177.5	12047.6	24127.6	58944.3	9018	10839.2	9174.5
Q2NL54	Uncharacterized protein	Mrgbp	0	2867.5	2579.9	6429.1	15254.1	15958.4	26486	45002.6	25486.8
Q2UY11	Collagen alpha-1(XXVIII) chain	Col28a1	10839	10427.4	9378.4	13628.2	8072.7	25946.7	29112.3	0	0
Q2YDW1	Eukaryotic translation initiation factor 3 30 kDa subunit (Fragment)	Eif3j	46023	9182.8	9823.1	10332.8	45190	6671.6	27327	36485.3	13153.5
Q31188	Integral membrane protein	MHC	524870	557822	582174	218978	216466	122502	208735	174581	152943
Q9DCC5	Cbx3 protein	Cbx3	174000	418569	293617	167350	510804	397473	292933	204991	353565
Q32P16	WD repeat domain 13	Wdr13	0	3479.3	0	6480.5	9005.8	10936.8	9475.1	10567.1	11927.2
Q32P49	Mesoderm induction early response protein 1	Mier1	2649.1	0	4040.8	5170.2	4171.2	5341.8	4805.1	4465.7	5666
Q3B7Z2	Oxysterol-binding protein 1	Osbp	26146	15099.6	51176.2	144406	139310	106711	171702	161102	143147
Q3KQQ1	NSFL1 cofactor p47 (Fragment)	Nsfl1c	41057	72166.8	86839.8	122979	88611.4	218568	177430	82203.4	65621
Q3T984	Polypyrimidine tract-binding protein 1	Ptbp1	251230	288634	196178	157301	300775	326524	276590	225907	102763
Q3TN93	Uncharacterized protein	Ubqln1	18453	15249.4	15157.1	42778.7	70278.7	76702	29488.1	28529.9	36081.3
Q3T9A5	Glomulin	Glmn	0	40794.6	33613.4	130189	80277.3	109949	106984	96623.7	95463.6
Q5F284	Phospholipid scramblase (Fragment)	Plscr3	0	0	0	6274.9	7532.4	12315.8	4649.7	4493.4	3343.4
Q3T9H2	Uncharacterized protein (Fragment)	Adar	0	4547.9	0	17653.9	3431.8	11904.4	1324.2	7136.1	5185.4
Q3UVN0	RNA helicase	Ddx39a	144150	113848	142005	191727	256728	198451	359098	348613	370368
Q3T9T2	CBF domain-containing protein	Noc4l	14236	4103.9	19101.1	53293.9	33065.2	60741	35275.6	49415	49858.1
Q3T9U1	MOB1, Mps One Binder kinase activator-like 1A (Yeast)	Mob1b	39715	40499.6	40282	43940.2	74437.6	132840	45001.6	53195	47811.1
Q3T9V8	Dynactin subunit 1	Dctn1	1124200	1.4055e+06	1.68247e+06	2693278	1.53226e+06	1.58283e+06	1.38591e+06	1237759	1208386
Q3UDT3	Phosphatidylinositol-4,5-bisphosphate 3-kinase	Pik3cd	0	8002.8	4378.7	27933.1	48113.6	74250.7	46399.2	67532.1	89941.3
Q3T9Z2	Uncharacterized protein	Grhpr	3245.3	0	6779.6	87730.9	116023	114330	155717	103575	101289
Q80UQ8	Wasf2 protein (Fragment)	Wasf2	247560	269044	281719	154337	39415.9	74127.3	35506.2	22651.9	21741.1
Q3TA40	RIKEN cDNA 6430548M08 gene	6430548M08Rik	2658.6	15147.1	10731.3	14187.9	14443.2	17958.2	43959.8	10477.8	17773.1
Q8BHI6	ANAPC4_WD40 domain-containing protein	Wdr36	2788.2	13229.8	25748.4	46424.5	39895.7	41539.9	40110.7	87154	102877
Q3TA92	Sulfotransferase	Hs3st3b1	19488	25016.4	23261.2	40430.7	52615.2	41379.2	39486.5	32710	35495.2
Q3TAH3	Nucleoplasmin domain-containing protein	Npm3	7609.1	37908.9	38221.7	74168.2	77617.4	55356.4	80696.6	67990.3	63242.8
Q3TAR6	Protein kinase domain-containing protein	Vrk3	12623	22701.8	22673.1	57923.4	36145.2	86148.5	53023.7	57941.6	72250.3
Q3TXG7	PKD domain-containing protein	Gpnmb	0	7551.4	0	46755.2	121682	187190	52025.6	39306.6	10832.3
Q3TB02	Biogenesis of lysosome-related organelles complex 1 subunit 5	Bloc1s5	0	3687.7	0	0	7298.5	0	1838.1	3235.7	3469
Q3TBM1	Alpha-mannosidase	Man2b1	16521	12887.9	28275.2	104498	107901	71573.7	93432.6	110015	109185
Q3TBM6	Uncharacterized protein	Cct3	0	19341.9	0	0	3620	526.6	1737.3	2486.3	6612.4
Q3TBU7	Arf-GAP domain and FG repeat-containing protein 2 (Fragment)	Agfg2	13274	20513.6	9321.7	35645.1	17668	38444.6	32605.5	28986.5	29812.9
Q9D1J1	Adaptin ear-binding coat-associated protein 2	Necap2	0	0	0	21289.7	22358.8	43367	0	11309.3	11333.3
Q924A9	Inositol-1-monophosphatase (Fragment)	Impa2	27684	23222.2	34486.7	44852.5	54297.5	56631.2	108183	133035	147224
Q3TCE7	Actin-related protein 2/3 complex subunit	Arpc1b	2084900	1.79521e+06	1.92328e+06	4.0459e+06	2.60275e+06	3.65232e+06	2679814	3.45255e+06	3.68825e+06
Q3TCH7	Cullin-4A	Cul4a	13781	20407.4	13830.2	35876	43667.2	63502.9	120308	70833.5	91416.4
Q3TCI8	Epimerase_2 domain-containing protein	Gne	7474.4	5227.6	4773.9	18366.7	11371.9	29931.6	14951.6	38269.4	39572.2
Z4YJY0	BRISC complex subunit Abraxas 2	Abraxas2	314790	299263	325357	348009	382775	331730	355340	250040	274290
Q3UD03	CYTOSOL_AP domain-containing protein	Npepl1	0	3698.1	2372.5	23763.9	14241.7	26351.7	5769.2	11961.5	18836.2
Q3TCW3	Alpha-L-fucosidase	Fuca1	18594	0	0	25761.3	5076.6	16615.7	17246.3	32300.5	37697.9
Q3TCW5	Protein kinase domain-containing protein	Nrbp1	40171	75872.5	42549.5	52065.9	40324.9	91413.5	56705.7	40205.7	62002.7
Q3TD51	ENTH domain-containing protein	Picalm	0	5066.6	1793.5	19139.4	22218.8	38614.6	11687.7	14700.5	14837.1
Q9D577	Secretory carrier-associated membrane protein	Scamp1	0	0	0	12920.7	8572.8	64084.5	6472.8	8146.4	5285.8
Q3TDA7	Uncharacterized protein	Pacsin2	16622	105394	37335.3	95570.8	202384	200947	110282	141123	66024.4
Q922K6	Eukaryotic translation initiation factor 4B	Eif4b	0	0	0	4753.9	10218.5	16472.3	6498.6	9486.5	8187.8
Q3TDD9	Protein phosphatase 1 regulatory subunit 21	Ppp1r21	54715	76165.5	64323.8	96870.3	100554	76067.3	101638	61511.4	100458
Q3TDU5	Uncharacterized protein	Mfge8	4024500	2.0664e+06	2181388	1.63785e+06	2.33214e+06	1.52241e+06	1.79561e+06	903001	570126
Q8VEJ9	Vacuolar protein sorting-associated protein 4A	Vps4a	0	0	0	22275	32209.8	47374.6	8566.9	2736.6	4831.9
Q99KL9	Replication protein A2	Rpa2	129710	213465	168412	260454	370854	143835	381345	409464	367580
Q3TE85	High mobility group protein HMG-I/HMG-Y	Hmga1	6149.2	29726.4	32706.9	7618	66018.6	55024.5	22050.5	12341.5	7800.8
Z4YKB8	Heterochromatin protein 1-binding protein 3	Hp1bp3	0	0	0	1497.7	4996.7	84857.8	844.7	148725	2776
Q3TEB9	Ribosomal RNA-processing protein 43 (Fragment)	Exosc8	3294600	3.47418e+06	3214301	452065	179184	151378	677002	378803	224248
Q3TEE6	PH domain-containing protein	Fermt3	786880	850032	885523	586679	910521	1.46943e+06	1.83149e+06	2.33847e+06	1.98979e+06
Q3TEL5	Lipase	Lipa	32213	38159	42755.6	37461.3	16514.7	15410	60922.6	73647	76859.6
Q5PPQ7	Coronin	Coro1c	182970	114610	116253	225941	167457	233095	258359	343717	449275
Q3TMH3	Uncharacterized protein	Wdr6	17889	8480.1	8766.7	41517.5	36921.5	75465.7	20193.5	37304.4	43336.3
Q3U6V5	Eukaryotic peptide chain release factor subunit 1	Etf1	902140	1.13932e+06	1.02695e+06	1.03389e+06	1.08723e+06	1.18465e+06	1.66823e+06	1.39282e+06	1.39198e+06
Q4FK11	Nono protein	Nono	4526000	6.02532e+06	5.68102e+06	3.81841e+06	3.48965e+06	2.0201e+06	4.55145e+06	3.19192e+06	2.58832e+06
Q3TF84	Uncharacterized protein	Lrrc59	3221.6	4850	4741.3	12284.1	14818.1	10923.8	8514.8	14120.1	20474.1
Q3TF87	Aspartate--tRNA ligase, cytoplasmic	Dars	4343600	4.58752e+06	4.11411e+06	6.02997e+06	5.05708e+06	4.945e+06	7007995	7.0526e+06	6.58333e+06
Q3TFA9	Uncharacterized protein	Tmod3	94276	115919	80232	72953.5	160766	183127	71272.8	36419.4	20618.5
Q3TFD9	Vimentin	Vim	1759700	855894	662548	285646	525392	607502	1.0755e+06	662784	248144
Q3UGJ7	Nsp1_C domain-containing protein	Nup62	65861	103740	122589	149626	171286	140024	171658	181579	178722
Q8BWW3	Phosphoacetylglucosamine mutase	Pgm3	0	0	0	7373.8	431.6	10391.7	12733	19474.4	23214.7
Q3TFP0	Serine/arginine-rich-splicing factor 10	Srsf10	140680	266400	219361	152692	70430.7	37799.3	249850	276104	187923
Q3TFQ1	SPRY domain-containing protein 7	Spryd7	14517	29030.2	36244.1	48551.5	58854.2	55332.5	42965.7	44268.2	47761.5
Q3V3U0	Alpha-1,4 glucan phosphorylase	Pygb	270340	237660	268290	417069	319074	457878	643720	1.04697e+06	1078956
Q3TG12	Phenylalanyl-tRNA synthetase beta subunit (Fragment)	Farsb	937910	942056	976284	1.55646e+06	1.19592e+06	1.61509e+06	1.53791e+06	1.95137e+06	2.05265e+06
Q3TG21	V-type proton ATPase subunit C	Atp6v1c1	13921	16032.9	15570.5	60043.7	128999	172371	61896.8	74342.1	59322.9
Q3TGI0	Uncharacterized protein	Xrcc1	0	10452.8	0	36780	62667.3	12358.9	37832.3	21054.6	16329.2
Q3TGR2	Fibrinogen beta chain	Fgb	4244.5	0	3990.8	0	522.1	0	5946.7	54644.9	9732.9
Q3ULF7	Actin-like protein 3	Actr3	2942900	3.03724e+06	2.84358e+06	4.88987e+06	3.44509e+06	5.44906e+06	3.05557e+06	4.45977e+06	4.75478e+06
Q3TH57	Uncharacterized protein	Tcerg1	0	2424.6	3897	12985.5	20120.7	21135.8	17925.5	26689.3	16906.7
Q3TW40	Uncharacterized protein	Hnrnpm	252280	251089	255417	211368	298197	275454	233606	192155	114920
Q3THC1	26S proteasome non-ATPase regulatory subunit 9	Psmd9	35587	73260.9	69815.5	47755.5	77945.3	45239.3	55367.7	38181.6	21838.7
Q3THE2	Myosin regulatory light chain 12B	Myl12b	765110	938735	673472	410522	1.0723e+06	1.23309e+06	456954	347938	235870
Q3THE6	Ferritin		17754	37617.1	31740.9	90733.6	120031	123236	66515.2	45840.5	51786.2
Q3THG9	Alanyl-tRNA editing protein Aarsd1	Aarsd1	122610	119859	138692	348491	247162	372495	199629	256395	198300
Q3THH1	Protein disulfide-isomerase A6	Pdia6	853710	573042	527717	377072	434288	561253	270129	254057	111777
Q3THK3	General transcription factor IIF subunit 1	Gtf2f1	9037.6	29813.6	29116.1	56745.3	78159.8	59375.9	49299.9	79341.4	87301.2
Q8BU29	Dipeptidyl peptidase 3	Dpp3	6358.8	13278.7	4758.3	49947.3	67765	135257	245257	351453	446359
Q3THQ5	Uncharacterized protein	Stip1	386410	633213	427337	641797	732098	772039	357766	558233	584665
Q9CRF5	Uncharacterized protein (Fragment)	Wdr75	22008	87823.2	76600.4	168978	72347	205502	131863	105417	128445
Q99J57	S-adenosylmethionine synthase	Mat2a	772490	717630	683452	683306	819074	662530	1.17777e+06	1.10802e+06	1.03821e+06
Q3TM92	Anaphase-promoting complex subunit 4	Anapc4	8205.1	11174.4	13584	72636.1	32826.7	78347.2	38023.2	40169.7	31017.6
Q3TI62	Uncharacterized protein	Cct6a	144820	205227	192340	116495	176382	119546	198802	178504	182530
Q3U4S1	Sorting nexin-1	Snx1	268020	458394	285067	531676	307764	347425	275914	342242	532329
Q3TI84	Uncharacterized protein	Cdc16	33280	50941.4	30248.7	99999.2	121912	186686	134675	114259	156482
Q3TY03	Uncharacterized protein	Zpr1	0	12124	19624.3	34990.3	29564.9	42874.4	13636.7	21263.2	33840.4
Q3UKB4	Protein transport protein SEC23	Sec23b	73374	112493	156892	182637	222650	327334	207562	247389	215004
Q3TIU4	2,5-phosphodiesterase 12	Pde12	45598	58800.2	77604.3	106061	65769.7	89466.9	58240.6	102630	169506
Q3TIU5	Endo/exonuclease/phosphatase domain-containing protein (Fragment)	Tdp2	0	0	0	7651.4	8505.6	18286.2	6990.9	9311.5	6869
Q3TIU7	NADH-ubiquinone oxidoreductase 75 kDa subunit, mitochondrial	Ndufs1	19824	43976.1	27140.2	21314.6	29782.5	30146.7	36555.9	61216.4	41147.8
Q3U868	Poly [ADP-ribose] polymerase (Fragment)	Parp1	1005000	1.14304e+06	1.01945e+06	1.02701e+06	1.05962e+06	571145	788397	958156	999469
Q3TIV5	Zinc finger CCCH domain-containing protein 15	Zc3h15	70030	36429.2	79098.3	67066.1	12510.8	5986.3	15555.6	24456.4	128190
Q8C292	Lysine--tRNA ligase	Kars	514610	567897	505768	1.26656e+06	779453	830320	998245	1.49599e+06	1.85404e+06
Q3TIX9	U4/U6.U5 tri-snRNP-associated protein 2	Usp39	64385	28073.5	35229.6	84474	91800.1	77659.4	119877	156527	208804
Q3TJ01	RNA-splicing ligase RtcB homolog	Rtcb	1762300	1.99131e+06	1.93001e+06	2201582	1.20093e+06	1.86155e+06	1.3239e+06	1.51774e+06	1.57388e+06
Q3TMZ1	Pyrroline-5-carboxylate reductase	Pycr2	0	14673	14769.7	35708.2	35356.9	48191.2	25656.9	18258.4	15021.1
Q3TJ66	Fructose-bisphosphate aldolase	Aldob	996620	83277.4	5860.8	3219.2	0	11026.7	9458	10540.9	12836
Q3TWZ9	Clathrin light chain	Cltb	194070	677512	652922	40706.6	184459	139294	94249.8	18294.5	22654.1
Q3TJA9	Uncharacterized protein	Dnaja3	0	0	1903.1	13000.5	12685.5	8731.2	9709.7	7691.2	6467.8
Q3TJG6	CS domain-containing protein	Ptges3	514340	686955	776574	545917	609552	642426	734260	658626	613048
Q8C5E7	Sorting nexin	Snx5	304340	528216	483618	602432	588140	261724	463694	616730	640468
Q3TJX0	Uncharacterized protein	Lcp1	1537000	1496088	1.40936e+06	1.59742e+06	2.87722e+06	4.9616e+06	1.52252e+06	1061546	964970
Q3TJY5	RED_N domain-containing protein (Fragment)	Ik	7902.3	15671.4	8849.9	25424	41455.9	119284	32066.7	83439.9	33581.3
Q922Z3	Trap1 protein (Fragment)	Trap1	0	0	27602	3083.9	4809.3	5550.5	5960	5214.2	6419
Q8BY26	AAA domain-containing protein	Rfc3	0	0	5560	15701	20532	12313	26305.1	28078	29662.9
Q3TKH5	TRAMP-like complex RNA-binding factor ZCCHC8 (Fragment)	Zcchc8	13874	17646	20893.3	31838.1	27295.5	39866.8	13622.9	82027.7	33230.2
Q3TKM9	Actin-related protein 2/3 complex subunit 5	Arpc5	112630	229903	263661	260006	541738	558464	381524	488469	373553
Q3TKQ3	Ribosomal RNA-processing protein 4	Exosc2	282200	357128	288202	231275	260886	186752	244621	184655	186536
Q3TKR5	Ribosomal protein L5	Rpl5	0	0	0	15617.5	10420.7	22907.2	8742.8	13453.2	17641.4
Q3TKV1	26S proteasome non-ATPase regulatory subunit 2	Psmd2	3051800	3.4846e+06	3.51168e+06	3.51582e+06	4.58397e+06	2.60635e+06	2821966	2.30866e+06	2.07431e+06
Q3TKX1	ATPase, H+ transporting, lysosomal accessory protein	Atp6ap1	151270	275297	242131	185279	221562	91351.1	116865	127154	89382.1
Q5SUR3	S-phase kinase-associated protein 1	Skp1	68717	85478.6	126658	131208	212100	154153	109429	101626	119403
Q8C878	NEDD8-activating enzyme E1 catalytic subunit	Uba3	14155	21856.5	17225.6	70863.1	30237	72673.2	35772.6	48567.6	72704.7
Q8BK64	Activator of 90 kDa heat shock protein ATPase homolog 1	Ahsa1	249250	195751	184084	208692	219908	200164	265297	289504	348157
Q8BQ46	TAF15 RNA polymerase II, TATA box binding protein (TBP)-associated factor	Taf15	0	4716.5	0	6898.2	2111.6	2751.9	7343.4	0	0
Q3TLI0	Trafficking protein particle complex subunit 10	Trappc10	0	0	0	5261.8	3854	7574.9	894.4	2468.4	2449.4
Q3U506	Uncharacterized protein	Cdk5rap3	0	1317.9	0	12563.9	2854.7	14224.2	0	5914.4	2512.6
Q3TLL4	Hepatocyte growth factor-regulated tyrosine kinase substrate	Hgs	6620.1	9873.2	8342.1	21091.9	16808.2	29439	11106.9	33494.6	39886.5
Q3TLR3	Uncharacterized protein	Trim32	13631	11832.8	12587.8	26201.6	16423.8	82917.8	7494.9	6977.8	12225.1
Q3TLR7	Denticleless protein homolog	Dtl	0	0	0	15986.4	14319.6	6456.8	35913.8	20517.9	12351
Q8CAD9	Uncharacterized protein		0	4680.2	5006	32459.6	14035.6	0	10983.5	26926.2	37404.9
Q3TM67	Uncharacterized protein	Dkc1	182840	237041	230345	536977	580332	667336	463217	604930	740312
Q3TM70	Uncharacterized protein	Ehd4	1758800	1.7325e+06	1.68873e+06	1.18057e+06	1.00101e+06	1.17891e+06	1.38754e+06	1.45565e+06	1.36158e+06
Q9D066	Inositol-1-monophosphatase	Impa1	25319	11375	35406.7	74686.6	95857.7	108294	95860.2	79570.4	85592.5
Q3UIJ2	Protein-synthesizing GTPase	Eif2s3x	592830	602297	697919	1.08685e+06	770438	1.10572e+06	1.22058e+06	1.7695e+06	1.84781e+06
Q8BM63	Uncharacterized protein (Fragment)	Prkag2	0	0	0	5436.2	0	4980.1	0	3048.3	8580.3
Q3TMV7	Pyridine nucleotide-disulfide oxidoreductase domain-containing protein 1	Pyroxd1	0	0	0	0	0	11620.2	0	17731.1	22872.1
Q3UNL5	Polynucleotide phosphorylase 1	Pnpt1	0	0	0	0	9714.7	21933.8	19855	20908.6	32748.9
Q542H2	Proteasome subunit alpha type	Psma7	193370	240578	233238	423699	326762	316658	230425	224244	263064
Q5DU62	MFLJ00139 protein (Fragment)	Micall2	0	0	0	3159.9	1711.7	4893.7	0	0	624.7
Q3TN42	U3 small nucleolar RNA-associated protein 15 homolog	Utp15	132520	113196	142725	492477	325362	504207	133764	297789	353777
Q3UF16	Procollagen-proline 4-dioxygenase	P4ha1	22289	67738.2	88753	251913	201133	98843	194297	130286	83745.2
Q3TNA1	Xylulose kinase	Xylb	5892.4	5849.1	1036.9	20791.1	14051	41362	20867.5	22689.6	44491.5
Q3TNH0	Uncharacterized protein	Tmpo	0	8678.1	8270	10106.9	28703.7	6880.5	24996.9	15071.9	26762.3
Q3TNL1	Glucose-6-phosphate 1-dehydrogenase	G6pdx	14146	22395.1	25211.1	47275.3	39392.1	53752.3	36390.9	50456.9	53323.5
Q3TPG4	Uncharacterized protein (Fragment)	Nol10	0	2759.7	0	8360.5	7227.2	10664.4	11376.1	9861	12872.2
Q3UQN2	F-BAR domain only protein 2	Fcho2	0	1597	0	12138.2	27210.6	41423	25370.7	26061.6	28807.8
Q3TPZ5	Uncharacterized protein	Dctn2	158960	179085	156508	218015	296335	269107	206210	178426	235162
Q3TTH9	PUM-HD domain-containing protein (Fragment)	Pum2	4970.5	9787.2	7618.1	48269	37322.4	63095.3	71302.7	50963.7	61003.2
Q3TQD9	Uncharacterized protein (Fragment)	Sardh	44528	0	0	3369.6	0	0	3264.3	0	2576
Q3TQP7	Uncharacterized protein	Acat1	76503	111673	78584.5	293323	223559	181321	211439	250370	228099
Q3TQU6	Uncharacterized protein	Spin1	0	0	0	10945.8	9334.1	6063.1	24875.6	20323.3	22995.3
Q3TQY2	Uncharacterized protein	Dctn4	159220	227709	249743	359840	309030	299635	292157	238696	223286
Q3TRG2	Protein kinase domain-containing protein	Map3k20	0	0	0	6201.6	6839.8	11762	7392.1	9177.2	15416.1
Q3TRH3	Uncharacterized protein	Hspa8	0	0	16466.3	66032.5	166533	143809	31575.6	111033	20380.7
Q3TRJ1	Vacuolar protein sorting-associated protein 35	Vps35	699640	778132	698923	1.40249e+06	1.19835e+06	1.97282e+06	1.76664e+06	2.00629e+06	2.14395e+06
Q3U3C4	Uncharacterized protein	Sh3gl1	65466	144014	179260	98063.4	203383	222459	88480.2	62752.5	25871.8
Q3TS44	Proteasome subunit alpha type	Psma1	282260	395937	260519	663898	619119	618059	516996	626254	586349
Q3TS64	Uncharacterized protein	Rsl1d1	54168	111992	135078	194335	357756	363293	143023	162216	216576
Q3TSG4	RNA demethylase ALKBH5	Alkbh5	813.3	0	0	18488	19731.8	18306.1	26008.8	29262.7	32291.7
Q91XD6	Vacuolar protein-sorting-associated protein 36	Vps36	67147	71756.5	56305.9	57660.9	78572.6	53972.8	91056.8	59802.6	46385.6
Q8R3N1	Nucleolar protein 14	Nop14	3270.1	147655	114168	57356.8	35391.2	54555.7	54648	38209.8	103830
Q80TT4	MKIAA0719 protein (Fragment)	Tomm70a	0	3229.7	13037.8	85178.6	62436.4	100031	30565.7	62636.4	71195.7
Q3U0I9	Sorting nexin-8	Snx8	0	0	0	8899.5	7506.2	20876.8	4255	11721.4	13079.9
Q3TT94	Serine/threonine-protein phosphatase 2A 55 kDa regulatory subunit B	Ppp2r2a	810410	974945	962702	1.29486e+06	752229	1.07764e+06	896055	565561	1.16294e+06
Q3U5D0	Spermatogenesis-associated protein 7 homolog	Spata7	311510	231004	235866	34691.2	29521.7	24410.3	37359.1	19659.6	24234
Q3TTV6	Tuftelin-interacting protein 11	Tfip11	0	8729.6	6210.4	7660.4	2806.4	8221.1	6153.9	5418.2	0
Q3TZN1	Uncharacterized protein (Fragment)	Matr3	73887	135932	85971.8	83731.2	89156.7	123415	81662.9	126354	97152.5
Q3TU79	J domain-containing protein	Dnajb1	66778	112558	93943.6	170557	141340	118975	142186	125962	138909
Q3TU94	Uncharacterized protein	Trim25	29326	72199.3	85877.3	178782	164640	218608	237503	234286	220157
Q3TUQ7	Acetyl-CoA carboxylase kinase	Prkaa1	17808	30578.2	30082.7	91147.4	63860.9	113292	61173.1	70518.2	72975.1
Q3UPK6	Proteasome subunit alpha type	Psma5	475570	450331	620563	784570	935227	937572	947388	754844	864320
Q5HZH8	MAD2 mitotic arrest deficient-like 1 (Yeast)	Mad2l1	0	0	2411	2750.3	14056.5	15200.2	0	7498.4	0
Q8CAJ7	Aspartyl aminopeptidase	Dnpep	21385	29710.1	33990.1	40143.3	10782.3	32498.4	25036.6	11391.2	19110.8
Q3TVP0	Uncharacterized protein		29642	119051	149847	110706	710223	914653	125257	98880.1	94438.7
Q3ULH5	Uncharacterized protein	Hnrnpu	1379100	1.75659e+06	1.62513e+06	1.5699e+06	1.67784e+06	1.13031e+06	2.0122e+06	1.17608e+06	1.31827e+06
Q542K4	Catalase	Cat	648650	153562	177057	314160	256311	145429	436278	856602	845974
Q3TW27	Negative elongation factor D	Nelfcd	0	0	4453.2	8288.9	956.4	55142.6	5208.7	3118	8150.6
Q8CDP6	Uncharacterized protein	Skiv2l	17208	46976.5	46138.6	120167	105494	97272.1	150643	89220.6	114723
Q3UZI3	Staphylococcal nuclease domain-containing protein	Snd1	2658400	3.03679e+06	2.7315e+06	2.65074e+06	2.42587e+06	2.71258e+06	2.95994e+06	2.93537e+06	3.00125e+06
Q9CPS5	26S proteasome non-ATPase regulatory subunit 8	Psmd8	429770	385165	455593	483687	560454	692540	213904	449476	132936
Q8BVK3	Uncharacterized protein (Fragment)	Uap1l1	504980	503572	504593	740984	648786	1.00055e+06	988225	1.1242e+06	1.24777e+06
Q3TWE8	Uncharacterized protein	Polr3e	10243	8000.8	14065.3	41225	39913.6	17628.9	23666.8	20954.1	25076.3
Q3TWG5	Dynein light intermediate chain	Dync1li1	1064700	1.31028e+06	1.14292e+06	1.64804e+06	1.11535e+06	935780	1.03071e+06	1.03616e+06	1.06831e+06
Q3TWN8	Delta-1-pyrroline-5-carboxylate synthase	Aldh18a1	0	5025.3	6340.3	12371.8	6927.1	18036.5	7650.8	6976	8657.9
Q3TWW8	Serine/arginine-rich splicing factor 6	Srsf6	369280	625560	581093	574997	777873	333655	989378	559112	290825
Q8R2M8	tRNA (guanine(26)-N(2))-dimethyltransferase	Trmt1	33840	85986.6	59050.6	147901	94285.6	200536	100624	67270.1	127598
Q4FJN2	Peptidylprolyl isomerase	Fkbp5	22720	6046	34806.2	35824.5	10616	12230.3	31625.3	14052.6	23768.2
Q3TX84	Uncharacterized protein	Lamp1	334290	276957	198953	169094	64917.4	94180.8	156322	241096	169166
Q5RKP0	Vat1 protein (Fragment)	Vat1	379090	363927	433154	481925	301029	933004	265675	248126	296275
Q99JZ4	GTP-binding protein SAR1a	Sar1a	7431.2	5086.5	0	7900.7	12964.1	36679.9	12242	38955.2	38364.7
Q9QZE7	Translin-associated protein X	Tsnax	174530	139078	5700.7	37095.7	41049.1	66857.1	34392.8	22683.3	25593
Q8VDQ1	Prostaglandin reductase 2	Ptgr2	18613	28752.7	8236.4	36043.9	73275.3	23401.1	32201.9	76520.1	51671.5
Q3TXS7	26S proteasome non-ATPase regulatory subunit 1	Psmd1	2120800	2.19744e+06	2.31697e+06	2.5743e+06	3.28595e+06	2.53372e+06	1.75221e+06	1.49161e+06	1.48272e+06
Q3TXT7	RuvB-like helicase	Ruvbl2	4066600	4.52063e+06	4.46712e+06	4.50203e+06	5.03696e+06	3.36749e+06	4.21307e+06	3.22001e+06	3138426
Q3TXU5	Deoxyhypusine synthase	Dhps	0	0	20161.1	69066.8	73661.2	37574.9	70252.9	105334	130458
Q3TXV4	Rab22B	Rab31	0	10265.9	0	32374.8	43361.7	76930.4	12483.9	35926.7	33401.5
Q3TY06	Alpha-MPP (Fragment)	Pmpca	4196	4520.8	2804.8	28797.2	31920.8	58219.3	39237.9	26416.3	32209.6
Q3TYX3	Histone-lysine N-trimethyltransferase SMYD5	Smyd5	0	21444.2	20358.9	97709.4	45078.3	67485.2	12358.1	23249.8	42542.2
Q3TZ63	Rab-GAP TBC domain-containing protein	Tbc1d13	0	7729.9	8877.1	10556.3	4630.8	9376.3	9871.9	8376.2	10612.7
Q3U1P2	Sorting nexin	Snx9	158650	155822	146570	185728	199985	300100	125030	197176	248441
Q3UME9	Uncharacterized protein	Mogs	2216.8	0	2846.8	10806.3	9487.9	8182	6525.7	14657.2	12548.2
Q9CWL0	Uncharacterized protein	Cpsf3	3887.8	6118.2	6324.9	8057.7	9885	7350.2	9622.8	9538.9	9229.5
Q3U076	Uncharacterized protein	Shfl	0	0	0	16451	14235.5	18794.7	4257.4	4823.5	5572.7
Q3U0B3	Dehydrogenase/reductase SDR family member 11	Dhrs11	0	16579.3	17245.1	13664.5	14172.4	15489.7	11785.9	15758.7	12768.6
Q91VK4	Integral membrane protein 2C	Itm2c	2358.7	2168.6	7947.6	3369.3	26562.4	37156.6	8557.2	2299.1	1954.5
Q61635	GTP-binding protein	Ifi47	15676	34031.2	21443.6	20510.3	51993.8	78373.8	24410.4	96603.3	75773.8
Q3U0P5	Ectonucleoside triphosphate diphosphohydrolase 6	Entpd6	0	0	6838.6	17624	14600.8	53391.2	11370.8	8853.2	18867.4
Q3U0S4	RNA polymerase II subunit A C-terminal domain phosphatase	Ctdp1	0	6024.8	6364.5	13035.3	10920.4	19575.5	6844.8	10401.7	9818.3
Q3U0T9	Rab35	Rab35	0	1472.6	0	6748.2	7071.7	10175	7951.6	17178.8	15863.4
Q5DU48	MKIAA0110 protein (Fragment)	Mad2l1bp	0	0	0	0	0	28343.5	0	0	13966.1
Q3U0U5	Adenylyl cyclase-associated protein	Cap1	6556700	7.11899e+06	6.95144e+06	1.05132e+07	8.53451e+06	6.61295e+06	6.81296e+06	7.46544e+06	7.43256e+06
Q3U0U7	LRRCT domain-containing protein	Cd180	42419	33529.8	49989.9	68207.7	83755.1	155932	56353.8	41045.2	113357
Q7TMS2	Sipa1 protein	Sipa1	77415	64625.8	130171	230876	189704	232471	186146	269937	279202
Q3UPB9	Sorting nexin	Snx18	0	0	0	4785.4	3175.5	20672.3	2283.8	2931.1	0
Q3U1J4	DNA damage-binding protein 1	Ddb1	603430	638703	503843	1.01221e+06	1.04488e+06	801678	811678	1.08566e+06	1.13165e+06
Q3U5I5	Uncharacterized protein	Grb2	30028	62606.2	88221.6	94412.6	184146	286568	120642	96175	66106.5
Q3U1S6	Uncharacterized protein	Csde1	117110	142992	231496	118022	119118	92084.1	89804.3	143500	123632
Q7TS64	G protein-coupled receptor kinase	Grk2	132470	94088.4	53995.3	832128	188795	150262	111224	216712	217807
Q3U292	H15 domain-containing protein	H1f3	218270	339948	322475	796883	1.11213e+06	1.13701e+06	527056	602906	501497
Q3U2G2	Heat shock 70 kDa protein 4	Hspa4	4894400	5.97081e+06	5.93636e+06	5.92079e+06	4429748	3.57796e+06	4.66278e+06	5669414	6.22631e+06
Q3U2G9	GlcNAc kinase	Nagk	156350	119761	120481	112239	133740	280952	127929	109867	121219
Q8C1M0	Uncharacterized protein	Prmt3	6536.1	0	0	34357.2	16356.7	18181.3	62938.6	84627.7	152037
Q3U2Q4	IG domain-containing protein	Trem2	106010	214976	214974	120289	184295	104565	120978	53340.9	46923.5
[truncated: 1,278 more rows]
