# Supplementary material for: Apoptotic breast cancer cells after chemotherapy induce pro-tumour extracellular vesicles via LAP-competent macrophages
Source: Redox Biol. 2024 Dec 28;80:103485. doi: 10.1016/j.redox.2024.103485 (PMC11758215; doi:10.1016/j.redox.2024.103485)
Supplement: Multimedia component 3 [file mmc3.xlsx]

## Sheet: Sheet1
gene_id	M0-4T1-1	M0-4T1-2	M0-4T1-3	LAP-M-4T1-1	LAP-M-4T1-2	LAP-M-4T1-3	M2-4T1-1	M2-4T1-2	M2-4T1-3
ENSMUSG00000028180	8400	10297	10672	10751	11928	10699	8552	10389	10470
ENSMUSG00000028182	18	26	14	25	20	13	8	33	4
ENSMUSG00000028185	0	0	0	0	0	0	0	8	0
ENSMUSG00000028184	12463	13345	11354	13957	13704	12903	11330	12572	11309
ENSMUSG00000028187	3668	4307	4579	4264	4832	4572	3687	4026	3970
ENSMUSG00000028186	16	84	53	56	76	58	84	62	99
ENSMUSG00000028189	410	393	385	409	429	456	393	321	462
ENSMUSG00000028188	85	189	108	79	106	82	87	66	106
ENSMUSG00000100726	0	0	0	0	0	0	0	0	0
ENSMUSG00000107279	0	0	0	0	0	0	0	0	0
ENSMUSG00000111376	0	0	0	0	0	0	0	0	0
ENSMUSG00000100529	0	0	0	0	0	0	0	0	0
ENSMUSG00000035429	0	0	0	0	0	0	0	0	0
ENSMUSG00000035427	0	0	0	0	0	0	0	0	0
ENSMUSG00000035420	0	0	0	0	0	0	0	0	0
ENSMUSG00000070074	0	0	0	0	0	0	0	0	1
ENSMUSG00000020755	3668	4352	4042	4229	4103	4274	4130	4142	4020
ENSMUSG00000070076	0	0	0	0	0	0	0	0	0
ENSMUSG00000000248	0	0	0	0	0	0	0	0	0
ENSMUSG00000070071	0	0	0	0	0	0	0	0	0
ENSMUSG00000020752	1183	1073	1007	1116	1064	917	1146	1172	1039
ENSMUSG00000070073	0	0	0	0	0	0	0	0	0
ENSMUSG00000020758	8499	8590	7207	6743	6952	6710	8891	7994	8179
ENSMUSG00000069833	224474	245318	180511	245527	230251	206546	206721	232764	230648
ENSMUSG00000069830	0	0	7	7	0	0	0	0	0
ENSMUSG00000028238	0	0	0	0	0	0	8	0	0
ENSMUSG00000033862	1922	2134	2398	1926	1746	1930	2103	2174	2209
ENSMUSG00000033863	1728	1740	1946	1889	2202	1948	1857	1687	1767
ENSMUSG00000033860	8	22	12	16	0	0	4	0	20
ENSMUSG00000069835	0	0	0	0	4	0	13	9	2
ENSMUSG00000028233	2633	2879	2976	3009	3012	3242	2744	2977	3124
ENSMUSG00000028232	841	941	994	897	977	979	863	877	834
ENSMUSG00000028236	0	0	0	14	0	4	0	0	0
ENSMUSG00000028234	7729	10213	10258	9275	10640	10041	10936	9734	10793
ENSMUSG00000114974	0	0	0	0	0	0	0	0	0
ENSMUSG00000114975	0	0	0	0	0	0	0	0	0
ENSMUSG00000114976	0	0	0	0	0	0	0	0	0
ENSMUSG00000114977	0	0	0	2	0	0	0	0	0
ENSMUSG00000114970	0	0	0	0	0	0	0	0	0
ENSMUSG00000114971	0	0	0	0	0	0	0	0	0
ENSMUSG00000114972	0	0	0	0	0	0	0	0	0
ENSMUSG00000114973	4	0	0	0	8	3	0	0	2
ENSMUSG00000114978	0	0	0	0	0	0	0	0	0
ENSMUSG00000114979	0	0	0	0	0	0	0	0	0
ENSMUSG00000044537	0	0	0	0	0	0	0	0	0
ENSMUSG00000044534	0	0	0	0	0	0	0	0	4
ENSMUSG00000068122	0	0	0	0	0	0	0	0	0
ENSMUSG00000068120	476	862	479	504	605	498	614	436	645
ENSMUSG00000068129	0	0	0	8	4	0	0	0	5
ENSMUSG00000027405	25907	28958	30915	30268	32089	29911	27071	29380	28602
ENSMUSG00000075164	0	0	0	0	0	0	0	0	0
ENSMUSG00000075167	0	0	0	0	0	0	0	0	0
ENSMUSG00000075166	0	0	0	0	0	0	0	0	0
ENSMUSG00000075161	0	0	0	0	0	0	0	0	0
ENSMUSG00000027400	7	0	4	0	0	0	0	0	0
ENSMUSG00000027403	0	0	0	0	0	0	0	0	0
ENSMUSG00000075162	0	0	0	0	0	0	0	0	0
ENSMUSG00000075169	0	0	0	0	0	0	0	0	0
ENSMUSG00000075168	0	0	0	0	0	0	0	0	0
ENSMUSG00000073730	0	0	0	0	0	0	0	0	4
ENSMUSG00000018209	5091	5531	5066	6040	5887	5491	4667	5058	5085
ENSMUSG00000044288	6	0	0	0	0	0	0	12	6
ENSMUSG00000083761	28	31	14	3	4	13	9	15	12
ENSMUSG00000044285	4625	5863	5794	5588	6155	5790	5105	4853	5108
ENSMUSG00000044286	0	0	0	0	0	0	0	0	0
ENSMUSG00000044287	0	0	0	0	0	0	0	0	0
ENSMUSG00000096282	0	0	0	0	0	0	0	0	0
ENSMUSG00000115352	0	0	0	0	0	0	0	0	0
ENSMUSG00000006958	0	0	6	0	13	19	25	0	0
ENSMUSG00000087577	0	0	0	0	0	0	0	0	0
ENSMUSG00000087575	0	0	0	0	0	0	4	0	0
ENSMUSG00000087574	75	140	72	99	72	117	117	107	135
ENSMUSG00000087571	0	0	0	0	0	0	0	0	0
ENSMUSG00000087570	7	12	9	18	5	10	0	8	0
ENSMUSG00000087579	0	0	24	0	0	0	0	6	0
ENSMUSG00000087578	11	9	19	24	19	9	14	21	8
ENSMUSG00000058568	0	0	0	0	0	0	0	0	0
ENSMUSG00000058569	7543	9182	9099	8522	9918	8717	8728	8528	9056
ENSMUSG00000098011	0	0	0	0	0	0	0	0	0
ENSMUSG00000058567	0	0	0	0	0	0	0	0	0
ENSMUSG00000073862	0	0	0	0	0	0	0	0	0
ENSMUSG00000021583	3465	3768	3856	5739	5902	5531	2357	2656	2582
ENSMUSG00000073860	0	0	0	0	0	0	0	0	0
ENSMUSG00000073867	39	69	16	70	78	43	33	43	36
ENSMUSG00000116538	0	0	0	0	0	0	0	0	0
ENSMUSG00000021585	6710	7784	7708	7181	7651	7620	6586	7742	7762
ENSMUSG00000116536	4	2	4	0	0	4	0	4	0
ENSMUSG00000116537	0	0	0	0	0	0	0	0	0
ENSMUSG00000116534	0	0	0	0	12	0	0	0	0
ENSMUSG00000021589	8058	8281	9517	8446	8359	8446	7618	9469	8998
ENSMUSG00000116532	0	0	0	0	0	0	0	0	0
ENSMUSG00000116533	0	0	0	0	0	0	0	0	0
ENSMUSG00000116530	0	0	0	0	0	0	0	0	0
ENSMUSG00000116531	0	0	0	0	0	0	0	0	0
ENSMUSG00000115350	0	0	0	0	0	0	0	0	0
ENSMUSG00000104900	4	0	4	0	3	0	1	1	0
ENSMUSG00000104901	0	0	0	0	0	0	0	0	0
ENSMUSG00000106513	0	0	0	0	0	0	0	0	0
ENSMUSG00000104902	0	0	0	0	0	0	0	0	0
ENSMUSG00000118555	13	2	1	2	6	5	0	20	1
ENSMUSG00000022085	0	0	0	0	0	0	0	0	0
ENSMUSG00000081343	29	25	51	41	47	26	20	46	31
ENSMUSG00000115357	0	0	0	2	2	2	4	5	2
ENSMUSG00000097264	0	0	0	0	0	0	0	0	0
ENSMUSG00000070075	0	0	0	0	0	0	0	0	0
ENSMUSG00000088342	0	0	0	0	2	0	0	0	0
ENSMUSG00000030889	0	0	7	0	0	4	0	1	0
ENSMUSG00000030888	3411	3957	4426	4595	4303	4434	3289	3793	3813
ENSMUSG00000086190	0	0	0	0	0	0	0	0	0
ENSMUSG00000086191	5	0	0	16	0	0	0	0	4
ENSMUSG00000086196	0	10	0	0	0	0	0	5	4
ENSMUSG00000086197	0	0	0	0	0	0	0	0	0
ENSMUSG00000086194	0	0	0	0	0	0	0	0	0
ENSMUSG00000086195	0	0	0	0	0	0	0	0	0
ENSMUSG00000030881	4301	4927	4196	4761	5366	4564	4297	4625	4507
ENSMUSG00000026753	2349	2284	2541	2427	2623	2749	2060	2506	2418
ENSMUSG00000026750	8019	9849	10767	9574	10855	9980	8581	9435	10026
ENSMUSG00000026751	4	0	0	0	0	0	0	0	0
ENSMUSG00000030884	9220	10018	10562	10284	11214	11088	10040	10587	10808
ENSMUSG00000026754	2257	2415	2654	2486	2436	2571	2388	2439	2493
ENSMUSG00000026755	2215	2813	3092	2762	2839	2782	2657	2705	2914
ENSMUSG00000059218	0	0	0	0	0	0	0	0	0
ENSMUSG00000070072	0	0	0	0	0	0	0	0	0
ENSMUSG00000093363	0	0	0	0	0	0	0	0	0
ENSMUSG00000059213	35	8	45	0	0	35	50	44	70
ENSMUSG00000115355	0	0	0	8	0	5	0	0	0
ENSMUSG00000074846	12	17	14	16	1	15	8	18	30
ENSMUSG00000093362	0	0	0	0	0	0	0	0	0
ENSMUSG00000075833	0	0	0	0	0	0	0	0	0
ENSMUSG00000075832	0	0	0	0	0	0	0	0	0
ENSMUSG00000075837	0	0	1	2	2	3	2	1	0
ENSMUSG00000070078	0	0	0	0	0	0	0	0	0
ENSMUSG00000115354	6	0	0	5	5	0	0	0	4
ENSMUSG00000090996	0	0	0	0	0	0	0	0	0
ENSMUSG00000086224	0	0	0	0	0	0	0	0	0
ENSMUSG00000086225	0	0	0	0	0	0	0	0	0
ENSMUSG00000086226	0	0	0	0	0	0	0	0	0
ENSMUSG00000086227	0	0	0	0	0	0	0	0	0
ENSMUSG00000086220	0	0	0	0	0	0	0	0	0
ENSMUSG00000086221	0	0	0	0	4	14	3	0	0
ENSMUSG00000086222	0	0	0	0	0	0	0	0	0
ENSMUSG00000083954	0	0	0	0	0	0	0	0	0
ENSMUSG00000086228	0	9	0	0	9	3	0	0	0
ENSMUSG00000003824	7	26	27	30	24	39	27	30	36
ENSMUSG00000081643	42	52	66	42	53	46	48	47	49
ENSMUSG00000081642	26	7	33	4	9	10	17	27	6
ENSMUSG00000081641	0	0	0	0	0	0	0	0	0
ENSMUSG00000081640	34	37	45	31	23	17	45	31	37
ENSMUSG00000081647	0	0	0	0	0	0	0	0	0
ENSMUSG00000081646	0	0	0	0	0	0	0	0	0
ENSMUSG00000081649	0	0	0	0	0	0	0	0	0
ENSMUSG00000081648	0	4	3	8	0	0	7	4	4
ENSMUSG00000094678	0	0	0	0	0	0	0	0	0
ENSMUSG00000085552	0	0	0	0	0	0	0	0	0
ENSMUSG00000085551	0	0	0	0	0	0	0	0	0
ENSMUSG00000085556	0	0	0	0	0	0	0	0	0
ENSMUSG00000085555	9	9	0	10	11	21	12	16	25
ENSMUSG00000004446	3803	4595	4697	4515	4867	4572	4083	4278	4394
ENSMUSG00000098550	1	1	1	1	1	1	1	1	1
ENSMUSG00000094672	0	0	0	0	0	0	0	0	0
ENSMUSG00000094673	0	0	0	0	0	0	0	0	0
ENSMUSG00000098555	0	0	0	0	0	0	0	0	0
ENSMUSG00000094675	0	0	0	0	0	0	0	0	0
ENSMUSG00000098557	26	30	42	30	33	17	33	48	27
ENSMUSG00000094677	0	0	0	0	0	0	0	0	0
ENSMUSG00000028937	12636	14026	14528	12830	13332	13230	14455	13590	13369
ENSMUSG00000108628	0	4	0	0	2	0	3	3	2
ENSMUSG00000089416	0	0	0	0	0	0	0	0	0
ENSMUSG00000089417	3	2	15	15	0	10	0	5	2
ENSMUSG00000089414	0	0	0	0	0	0	0	0	0
ENSMUSG00000089415	0	0	0	0	0	0	0	0	0
ENSMUSG00000089413	0	0	0	0	0	0	0	0	0
ENSMUSG00000089410	0	0	0	0	0	0	0	0	0
ENSMUSG00000047161	0	0	0	0	0	0	0	0	0
ENSMUSG00000077090	1	0	0	0	0	0	0	0	0
ENSMUSG00000077096	0	0	0	0	0	0	0	0	0
ENSMUSG00000089418	0	0	0	0	0	0	0	0	0
ENSMUSG00000085885	0	0	0	0	0	0	0	0	0
ENSMUSG00000085884	0	0	0	0	13	13	0	4	5
ENSMUSG00000085887	5	13	0	12	17	4	14	14	8
ENSMUSG00000085886	3	0	0	7	9	0	0	12	5
ENSMUSG00000085881	0	0	0	0	0	0	0	0	0
ENSMUSG00000085880	0	0	0	0	0	2	0	0	0
ENSMUSG00000085883	0	0	0	0	0	0	0	0	0
ENSMUSG00000085882	12	10	14	9	19	17	12	6	25
ENSMUSG00000085889	0	0	0	0	0	0	0	0	0
ENSMUSG00000085888	0	0	0	0	0	0	0	0	0
ENSMUSG00000029919	10	8	14	18	6	31	4	17	10
ENSMUSG00000029918	612	847	657	679	758	715	796	687	860
ENSMUSG00000083271	0	0	0	0	0	0	0	0	0
ENSMUSG00000029915	63	32	50	91	109	55	52	22	18
ENSMUSG00000029917	0	0	0	0	0	0	0	0	0
ENSMUSG00000029916	1147	1401	1533	1586	1517	1567	1416	1424	1426
ENSMUSG00000029911	1575	2247	2180	2144	2183	2272	1723	1937	2260
ENSMUSG00000029910	5714	6667	6519	5727	6245	5857	6627	6493	6380
ENSMUSG00000029913	29	19	34	42	20	21	13	19	31
ENSMUSG00000077549	3	8	3	4	4	5	3	3	11
ENSMUSG00000070527	0	22	20	16	45	42	28	8	25
ENSMUSG00000077545	0	0	0	0	0	0	0	0	0
ENSMUSG00000077547	0	0	0	0	0	0	0	0	0
ENSMUSG00000077546	0	0	0	0	0	0	0	0	0
ENSMUSG00000077541	0	0	0	0	0	0	0	0	0
ENSMUSG00000077543	0	0	0	0	0	0	0	0	0
ENSMUSG00000077542	0	0	0	0	0	0	0	0	0
ENSMUSG00000095108	0	0	0	0	0	0	0	0	0
ENSMUSG00000084682	0	0	0	0	0	0	0	0	0
ENSMUSG00000084683	0	0	0	0	0	0	0	0	0
ENSMUSG00000084684	0	0	0	0	0	0	0	0	0
ENSMUSG00000084686	4	6	4	14	4	10	6	7	4
ENSMUSG00000084688	0	0	0	0	0	0	0	0	0
ENSMUSG00000006179	359	404	515	549	564	529	557	403	489
ENSMUSG00000095103	0	0	0	0	0	0	0	0	0
ENSMUSG00000095102	0	0	0	0	0	0	0	0	0
ENSMUSG00000095105	29	24	8	8	25	32	35	28	35
ENSMUSG00000095104	0	0	0	0	0	0	0	0	0
ENSMUSG00000095107	0	0	0	0	0	0	0	0	0
ENSMUSG00000115111	0	0	0	0	0	1	0	0	0
ENSMUSG00000098083	0	0	0	2	0	0	0	0	0
ENSMUSG00000098082	11	17	12	26	10	17	0	5	8
ENSMUSG00000098081	0	0	0	0	0	0	0	0	0
ENSMUSG00000098080	0	0	0	0	0	0	0	0	0
ENSMUSG00000098087	0	0	0	0	0	0	0	0	0
ENSMUSG00000026848	3709	3960	3720	4064	4172	4074	3616	3741	3756
ENSMUSG00000098085	0	0	0	0	0	0	0	0	0
ENSMUSG00000098084	0	0	0	0	0	0	0	0	0
ENSMUSG00000043263	61	79	48	387	375	423	24	26	32
ENSMUSG00000043262	2171	2482	2534	2394	2749	2300	2328	2852	2868
ENSMUSG00000098089	0	0	0	0	0	0	0	0	0
ENSMUSG00000098088	0	0	0	0	0	0	0	0	0
ENSMUSG00000043267	0	0	0	0	0	0	0	0	0
ENSMUSG00000080590	0	0	0	0	0	0	0	0	0
ENSMUSG00000080592	0	0	0	0	0	0	0	0	0
ENSMUSG00000080594	2	5	0	8	3	7	6	2	2
ENSMUSG00000080595	0	0	0	0	0	0	0	0	0
ENSMUSG00000115110	0	0	0	0	0	0	0	0	0
ENSMUSG00000080597	0	0	0	0	0	0	0	0	0
ENSMUSG00000026047	2124	2123	2216	2122	2166	2137	1906	2090	2178
ENSMUSG00000073245	0	0	0	0	0	0	2	0	0
ENSMUSG00000035279	53	48	74	79	49	61	54	63	62
ENSMUSG00000035278	1192	1597	1738	1618	1891	1536	1353	1382	1780
ENSMUSG00000044533	7561	14925	13416	12299	15071	14656	13693	12159	12168
ENSMUSG00000034435	0	0	4	0	0	4	8	4	0
ENSMUSG00000034437	286	315	367	318	347	404	351	325	382
ENSMUSG00000034430	1404	1179	1192	1266	1710	1374	1395	1152	1215
ENSMUSG00000083489	0	0	0	0	0	0	0	0	0
ENSMUSG00000083488	0	0	0	0	0	0	0	0	0
ENSMUSG00000083487	0	0	0	0	0	0	0	0	0
ENSMUSG00000083486	0	0	0	0	0	0	0	0	0
ENSMUSG00000083485	0	0	0	0	0	0	0	0	0
ENSMUSG00000083484	0	0	0	0	0	0	0	0	0
ENSMUSG00000034438	38	26	34	95	60	104	8	31	48
ENSMUSG00000083482	0	0	4	0	0	0	0	0	0
ENSMUSG00000083481	42	22	36	47	17	44	29	26	15
ENSMUSG00000074011	0	0	0	0	0	0	0	0	6
ENSMUSG00000023057	0	0	0	0	0	0	0	0	4
ENSMUSG00000102912	39	21	42	41	44	19	43	50	39
ENSMUSG00000112988	0	0	0	0	0	0	0	0	0
ENSMUSG00000100628	0	0	0	0	0	0	0	0	0
ENSMUSG00000044538	0	0	0	0	0	0	0	0	0
ENSMUSG00000087908	0	0	0	0	0	0	0	0	0
ENSMUSG00000087909	0	0	0	0	0	0	0	0	0
ENSMUSG00000087904	0	0	0	0	0	0	0	0	0
ENSMUSG00000087905	0	0	0	0	0	0	0	0	0
ENSMUSG00000087902	0	0	0	0	0	0	0	0	0
ENSMUSG00000087903	0	0	0	0	0	0	2	0	0
ENSMUSG00000113490	0	0	0	0	0	0	0	0	0
ENSMUSG00000053914	0	0	24	20	28	0	0	29	16
ENSMUSG00000053916	239	297	370	220	261	273	265	315	274
ENSMUSG00000017723	10359	12101	13147	13500	14047	14731	13976	12297	13914
ENSMUSG00000017721	7852	8536	8243	8905	8364	8649	8454	8252	7819
ENSMUSG00000017720	0	5	11	5	24	6	0	10	8
ENSMUSG00000112981	2	4	0	2	0	0	0	0	0
ENSMUSG00000017724	3936	4530	4326	4161	4247	4187	4275	4450	4336
ENSMUSG00000009356	0	0	0	0	0	0	0	0	0
ENSMUSG00000009350	0	0	0	0	0	0	0	0	0
ENSMUSG00000110899	0	5	3	11	3	27	35	52	17
ENSMUSG00000095335	0	0	0	0	0	0	0	0	0
ENSMUSG00000015474	1391	1442	1244	1578	1575	1450	1437	1501	1428
ENSMUSG00000011267	808	700	804	1038	972	990	584	523	698
ENSMUSG00000078816	109	142	124	107	87	112	137	208	196
ENSMUSG00000078817	0	0	0	0	8	2	0	0	0
ENSMUSG00000078815	0	0	0	0	0	0	4	4	0
ENSMUSG00000078812	79114	93147	98603	92708	97469	95526	88115	90216	92914
ENSMUSG00000015478	1044	1605	1479	1274	1456	1417	1436	1602	1680
ENSMUSG00000078810	0	0	0	0	0	0	0	0	0
ENSMUSG00000099758	0	0	0	0	0	0	0	0	0
ENSMUSG00000099759	0	4	11	5	0	0	10	11	6
ENSMUSG00000110894	2	0	4	8	8	4	16	8	10
ENSMUSG00000046323	0	0	0	0	0	0	0	0	0
ENSMUSG00000099750	0	0	0	0	0	0	0	0	0
ENSMUSG00000099751	0	0	0	0	0	0	0	0	0
ENSMUSG00000099752	0	0	0	0	0	0	0	0	0
ENSMUSG00000099753	0	0	0	0	0	0	0	0	0
ENSMUSG00000099754	0	0	0	0	0	0	0	0	0
ENSMUSG00000099755	0	0	0	0	0	0	0	0	0
ENSMUSG00000099756	0	0	0	0	0	0	0	0	0
ENSMUSG00000099757	8	8	19	11	0	13	7	5	20
ENSMUSG00000097004	60	88	78	78	85	71	63	117	76
ENSMUSG00000050296	0	0	0	0	0	0	0	0	0
ENSMUSG00000075165	0	0	0	0	0	0	0	0	0
ENSMUSG00000050295	2298	2428	2407	2471	2496	2680	2143	2446	2270
ENSMUSG00000093509	0	0	0	0	0	0	0	0	0
ENSMUSG00000027404	13692	16520	17482	16357	17713	16962	16621	15634	16800
ENSMUSG00000093507	0	0	0	0	0	0	0	0	7
ENSMUSG00000093505	8	9	10	7	3	13	6	16	7
ENSMUSG00000093504	0	0	0	0	0	0	0	0	0
ENSMUSG00000093503	0	0	0	0	0	0	0	0	0
ENSMUSG00000093502	0	0	0	0	0	0	0	0	0
ENSMUSG00000050299	130	110	135	114	113	132	123	136	145
ENSMUSG00000027406	7868	9317	9543	8903	9739	9114	9175	8759	9126
ENSMUSG00000097619	0	0	0	0	2	0	0	0	0
ENSMUSG00000097617	0	0	0	0	1	5	4	0	9
ENSMUSG00000097616	61	73	114	107	72	80	95	120	86
ENSMUSG00000097615	0	0	0	0	0	0	0	0	0
ENSMUSG00000097613	0	11	4	0	6	0	0	6	16
ENSMUSG00000097612	0	0	0	0	2	0	0	4	0
ENSMUSG00000100231	0	0	0	0	0	0	0	0	0
ENSMUSG00000097610	0	0	0	0	0	6	0	16	0
ENSMUSG00000075163	0	0	0	0	0	0	0	0	0
ENSMUSG00000112028	0	0	0	0	0	0	0	0	0
ENSMUSG00000041138	0	0	0	0	0	0	0	0	0
ENSMUSG00000112020	0	0	0	0	0	0	0	0	0
ENSMUSG00000000003	0	0	0	0	0	0	0	0	0
ENSMUSG00000041133	16051	17409	17801	17995	18413	17438	16468	17993	17537
ENSMUSG00000112023	110	102	90	90	214	90	87	119	125
ENSMUSG00000112024	0	0	0	0	0	0	0	0	0
ENSMUSG00000041134	0	0	0	10	6	7	0	0	0
ENSMUSG00000112026	27	28	22	62	27	36	7	15	16
ENSMUSG00000112027	239	305	298	262	316	272	266	253	248
ENSMUSG00000027409	0	0	0	0	14	0	12	0	0
ENSMUSG00000016921	16690	19015	20923	19075	20041	19242	17981	18699	19436
ENSMUSG00000027408	18	17	24	25	29	26	29	71	26
ENSMUSG00000037583	0	0	0	0	0	0	0	0	0
ENSMUSG00000064923	0	0	0	0	0	0	0	0	0
ENSMUSG00000014402	4230	4719	5440	4345	4483	4883	4151	4865	4587
ENSMUSG00000058603	605	718	764	763	789	805	963	762	931
ENSMUSG00000064927	0	2	0	0	0	0	0	0	0
ENSMUSG00000064926	0	0	0	0	0	0	0	0	0
ENSMUSG00000058607	0	0	0	0	0	0	0	0	0
ENSMUSG00000090346	0	0	0	0	0	0	0	0	0
ENSMUSG00000064928	0	0	0	0	0	0	0	0	0
ENSMUSG00000090341	0	0	0	0	0	0	0	0	0
ENSMUSG00000090342	0	0	0	0	0	0	0	0	0
ENSMUSG00000055401	957	1083	1076	1058	1068	1004	983	1028	1102
ENSMUSG00000055403	0	0	0	0	0	0	0	0	0
ENSMUSG00000055407	2834	3051	2751	2962	2724	2792	2678	3095	2834
ENSMUSG00000055408	0	0	0	0	0	0	4	0	0
ENSMUSG00000055409	15	0	2	0	0	8	0	0	8
ENSMUSG00000050439	26	31	35	71	129	49	16	39	14
ENSMUSG00000115559	0	0	0	0	0	0	0	0	0
ENSMUSG00000115558	0	0	0	0	0	0	0	0	0
ENSMUSG00000115551	0	0	0	0	0	0	0	0	0
ENSMUSG00000115550	0	0	0	0	0	0	0	5	0
ENSMUSG00000115553	0	0	0	0	0	0	0	0	0
ENSMUSG00000115552	0	0	0	0	0	0	0	0	0
ENSMUSG00000115555	0	0	0	0	0	0	0	0	5
ENSMUSG00000115554	0	0	0	0	0	0	0	0	0
ENSMUSG00000115557	0	0	0	0	0	0	0	0	0
ENSMUSG00000115556	0	0	0	0	0	0	0	0	0
ENSMUSG00000051527	0	0	0	0	0	0	0	2	0
ENSMUSG00000095562	4348	4320	4429	4895	3973	5119	4887	4572	4633
ENSMUSG00000051528	0	0	0	0	0	0	0	0	0
ENSMUSG00000109165	20	22	15	18	22	16	23	16	24
ENSMUSG00000109164	0	0	0	0	6	0	0	3	0
ENSMUSG00000109167	6	8	8	14	5	10	4	3	4
ENSMUSG00000109166	0	0	0	0	0	0	0	0	0
ENSMUSG00000109161	0	0	0	0	0	0	0	0	0
ENSMUSG00000109160	0	0	0	0	0	0	0	0	0
ENSMUSG00000109163	0	0	0	0	0	0	0	0	0
ENSMUSG00000109162	0	0	0	0	0	0	0	0	0
ENSMUSG00000109169	0	0	0	0	0	0	0	0	0
ENSMUSG00000043415	1523	1614	1915	1856	2034	2006	1504	1536	1516
ENSMUSG00000113863	0	0	0	0	0	0	0	0	0
ENSMUSG00000113862	0	0	0	0	0	0	0	0	0
ENSMUSG00000113861	4	24	4	16	0	6	4	2	8
ENSMUSG00000113860	0	0	0	0	0	0	0	0	0
ENSMUSG00000113867	0	0	0	0	0	0	0	0	0
ENSMUSG00000113866	0	0	0	0	0	0	0	0	0
ENSMUSG00000113865	0	6	0	0	3	0	0	0	0
ENSMUSG00000113864	4	0	0	0	0	0	0	4	4
ENSMUSG00000113869	0	0	0	0	0	0	0	0	0
ENSMUSG00000113868	0	0	8	4	0	0	0	6	11
ENSMUSG00000045678	0	0	0	0	0	0	0	0	0
ENSMUSG00000094995	2	0	0	8	3	0	1	1	0
ENSMUSG00000040771	828	983	975	883	1051	1022	834	917	891
ENSMUSG00000094997	0	0	0	0	0	0	0	0	0
ENSMUSG00000115080	0	0	0	0	0	0	0	0	0
ENSMUSG00000040774	1968	2292	2653	2275	2533	2394	2123	2287	2499
ENSMUSG00000115086	0	0	0	0	0	0	0	0	0
ENSMUSG00000094993	0	0	0	0	0	0	0	0	0
ENSMUSG00000100196	0	0	0	0	0	0	0	0	0
ENSMUSG00000115089	0	0	0	0	0	0	0	0	0
ENSMUSG00000115088	0	0	0	0	0	0	0	0	0
ENSMUSG00000094999	0	0	0	0	0	0	0	0	0
ENSMUSG00000094998	0	0	0	0	0	0	0	0	0
ENSMUSG00000111708	0	0	0	0	0	0	0	0	0
ENSMUSG00000111709	18	0	14	24	46	0	0	0	18
ENSMUSG00000001657	0	0	0	0	0	0	0	4	4
ENSMUSG00000056174	4	8	4	0	32	4	16	0	12
ENSMUSG00000109252	0	0	0	0	0	0	0	0	0
ENSMUSG00000111700	0	0	0	0	0	0	0	0	0
ENSMUSG00000113276	0	0	0	0	0	0	0	0	0
ENSMUSG00000111702	0	0	0	0	0	0	0	0	0
ENSMUSG00000111703	0	0	0	0	0	0	0	0	0
ENSMUSG00000111704	0	0	0	0	0	0	0	0	0
ENSMUSG00000113277	0	0	0	0	0	0	0	0	0
ENSMUSG00000064574	0	0	0	0	0	0	0	0	0
ENSMUSG00000100191	0	1	0	0	0	0	0	0	0
ENSMUSG00000103360	0	0	0	0	0	0	0	4	0
ENSMUSG00000090128	0	2	0	0	0	0	0	0	0
ENSMUSG00000100190	0	0	0	0	0	0	0	0	0
ENSMUSG00000109256	0	0	0	0	0	0	0	0	0
ENSMUSG00000105806	0	0	0	0	0	0	0	0	0
ENSMUSG00000105807	0	0	0	0	0	0	0	0	0
ENSMUSG00000105804	42	53	41	134	42	59	42	65	21
ENSMUSG00000103362	0	0	0	0	0	0	0	0	0
ENSMUSG00000105802	0	5	7	6	2	8	4	6	0
ENSMUSG00000105803	0	0	0	0	0	0	0	0	0
ENSMUSG00000105800	0	0	0	0	0	0	0	0	0
ENSMUSG00000105801	4	2	0	0	0	0	0	0	0
ENSMUSG00000057802	4	0	0	0	0	0	0	0	0
ENSMUSG00000103365	0	0	0	0	0	0	0	0	0
ENSMUSG00000057801	0	0	0	0	0	0	0	0	0
ENSMUSG00000105808	2	1	3	3	9	2	1	3	2
ENSMUSG00000105809	0	0	0	0	0	0	0	0	0
ENSMUSG00000012126	41	40	41	34	20	59	67	35	89
ENSMUSG00000012123	81	83	87	66	83	87	94	65	62
ENSMUSG00000025269	1564	1689	1665	1814	1800	1808	1513	1553	1581
ENSMUSG00000025268	478	608	646	622	626	647	598	675	661
ENSMUSG00000025266	6457	7196	6410	6192	6393	6180	6709	7081	7226
ENSMUSG00000025265	1869	2031	1780	2381	2341	2370	2109	2225	2092
ENSMUSG00000025264	2143	2453	2620	2347	2824	2662	2351	2294	2684
ENSMUSG00000109259	0	0	0	0	0	0	0	0	0
ENSMUSG00000025261	54922	56888	38920	58720	56017	52896	49895	51778	49079
ENSMUSG00000025260	4106	5260	5327	5097	5424	5113	4825	5148	5504
ENSMUSG00000094330	0	0	0	0	0	0	0	0	0
ENSMUSG00000091123	0	0	0	0	2	0	0	3	0
ENSMUSG00000091122	0	0	0	0	0	0	0	0	0
ENSMUSG00000094336	3	6	4	4	2	4	6	2	2
ENSMUSG00000094338	9	5	13	7	10	4	7	10	4
ENSMUSG00000088167	0	0	0	0	0	0	0	0	0
ENSMUSG00000091129	0	0	0	0	0	0	0	0	0
ENSMUSG00000065328	0	0	0	0	0	0	0	0	0
ENSMUSG00000065329	0	0	1	0	0	0	0	0	0
ENSMUSG00000065322	0	0	0	0	0	0	0	0	0
ENSMUSG00000060131	25	31	20	24	34	36	29	29	32
ENSMUSG00000065320	0	0	0	0	0	0	0	0	0
ENSMUSG00000065321	0	0	0	0	0	0	0	0	0
ENSMUSG00000065327	0	0	0	0	0	0	0	0	0
ENSMUSG00000109999	0	0	0	0	0	0	0	0	0
ENSMUSG00000047203	0	0	0	0	0	0	0	0	0
ENSMUSG00000047205	3375	3588	3206	3817	3296	3328	3137	3219	3014
ENSMUSG00000047207	0	0	0	0	0	0	0	0	0
ENSMUSG00000024725	2262	2719	2970	2536	2656	2483	2764	2810	2789
ENSMUSG00000031871	44	40	39	40	47	69	22	18	44
ENSMUSG00000097979	61	68	78	60	99	44	61	58	42
ENSMUSG00000109995	0	0	0	0	0	0	0	0	0
ENSMUSG00000097972	0	0	0	0	0	0	0	0	0
ENSMUSG00000097973	3	1	3	0	0	3	1	0	1
ENSMUSG00000097970	51	43	56	60	63	71	38	49	38
ENSMUSG00000054079	5734	6273	6888	6777	7336	7344	5791	5836	6597
ENSMUSG00000097976	0	0	0	0	0	0	0	0	0
ENSMUSG00000067787	2222	2673	2564	2859	2592	2729	2442	2479	2124
ENSMUSG00000097974	0	0	0	0	0	0	0	0	0
ENSMUSG00000097975	0	0	0	0	0	4	0	0	0
ENSMUSG00000082609	9	11	2	7	6	9	12	11	2
ENSMUSG00000109990	0	0	0	0	0	0	0	0	0
ENSMUSG00000053279	10	24	12	25	12	20	16	21	0
ENSMUSG00000088168	2	0	0	1	0	0	0	0	0
ENSMUSG00000109839	0	0	0	0	0	0	0	0	0
ENSMUSG00000109838	0	0	0	0	0	0	0	0	0
ENSMUSG00000102500	65	54	70	45	35	41	90	89	84
ENSMUSG00000108022	0	0	0	0	0	0	0	0	0
ENSMUSG00000109833	0	0	0	0	0	0	0	0	0
ENSMUSG00000109832	0	0	0	0	0	0	0	0	0
ENSMUSG00000109831	0	0	0	0	0	0	0	0	0
ENSMUSG00000046490	0	0	0	0	0	0	0	0	0
ENSMUSG00000109837	0	0	0	0	0	0	0	0	0
ENSMUSG00000109835	0	0	0	0	0	0	0	0	0
ENSMUSG00000109834	0	0	0	0	0	0	0	2	0
ENSMUSG00000068324	92	107	127	76	103	128	129	88	88
ENSMUSG00000068327	0	0	0	0	0	0	0	0	0
ENSMUSG00000068323	0	0	0	0	0	0	0	0	0
ENSMUSG00000046999	0	0	0	0	0	1	0	0	1
ENSMUSG00000068329	4490	5965	5906	5158	4854	4830	5203	5356	5841
ENSMUSG00000068328	5263	5812	6197	5980	5957	6128	5644	5912	5682
ENSMUSG00000110079	0	0	0	0	0	0	0	5	0
ENSMUSG00000110078	0	0	0	0	0	0	0	0	0
ENSMUSG00000106388	0	0	0	0	0	0	0	0	0
ENSMUSG00000106389	0	0	0	0	0	0	0	0	0
ENSMUSG00000106384	0	0	0	0	0	0	0	0	0
ENSMUSG00000110070	13	18	24	7	14	19	12	10	13
ENSMUSG00000110073	0	0	0	0	0	0	0	0	0
ENSMUSG00000110072	0	0	0	0	0	0	0	0	0
ENSMUSG00000106380	4	0	0	0	0	0	0	0	0
ENSMUSG00000106381	0	0	0	0	0	0	0	0	0
ENSMUSG00000106382	0	0	0	0	0	0	0	0	0
ENSMUSG00000106383	57	34	39	45	42	41	38	85	37
ENSMUSG00000099906	0	0	0	0	0	0	0	0	0
ENSMUSG00000064493	2	1	3	1	2	3	1	1	1
ENSMUSG00000064492	0	0	0	0	0	0	0	0	0
ENSMUSG00000064491	0	0	1	1	0	0	0	0	0
ENSMUSG00000063442	3	0	0	5	0	0	0	0	3
ENSMUSG00000063445	1428	1636	1589	1541	1851	1656	1816	1936	1763
ENSMUSG00000064496	0	0	0	0	0	0	0	0	0
ENSMUSG00000064495	4	6	11	6	18	8	7	6	6
ENSMUSG00000063446	0	0	0	0	0	0	0	0	0
ENSMUSG00000076946	0	0	0	0	0	0	0	0	0
ENSMUSG00000076944	0	0	0	0	0	0	0	0	0
ENSMUSG00000076940	0	0	0	0	0	0	0	0	0
ENSMUSG00000076941	0	0	0	0	0	0	0	0	0
ENSMUSG00000070522	76	73	103	101	91	89	80	82	84
ENSMUSG00000076948	0	0	0	0	0	0	0	0	0
ENSMUSG00000076949	0	0	0	0	0	0	0	0	0
ENSMUSG00000100979	0	0	0	0	0	0	0	0	0
ENSMUSG00000100978	0	0	0	0	0	0	0	0	0
ENSMUSG00000066438	0	0	0	0	0	0	2	2	0
ENSMUSG00000100971	0	0	0	0	0	0	0	0	0
ENSMUSG00000100970	0	0	0	0	0	0	0	0	0
ENSMUSG00000100973	0	0	0	0	0	0	0	0	0
ENSMUSG00000100972	0	0	0	0	0	0	0	0	0
ENSMUSG00000100975	296	334	419	324	336	385	385	395	263
ENSMUSG00000100974	0	0	0	0	0	0	0	0	0
ENSMUSG00000100977	0	0	0	0	0	0	0	0	0
ENSMUSG00000100976	0	0	0	0	0	0	0	0	0
ENSMUSG00000096304	0	0	0	0	0	0	0	0	0
ENSMUSG00000118167	8	4	6	5	7	10	4	9	7
ENSMUSG00000092476	0	0	0	0	0	0	0	0	0
ENSMUSG00000092477	0	0	0	0	0	0	0	0	0
ENSMUSG00000092470	199	220	172	273	193	188	173	66	189
ENSMUSG00000092471	0	0	0	0	0	0	0	0	0
ENSMUSG00000092472	0	0	0	0	0	0	0	0	0
ENSMUSG00000092473	0	0	0	0	0	0	0	0	0
ENSMUSG00000092313	0	0	0	0	0	0	0	0	0
ENSMUSG00000019932	0	0	0	0	0	0	0	0	0
ENSMUSG00000019933	0	0	0	0	0	0	0	0	0
ENSMUSG00000019935	17	0	6	0	14	4	0	11	0
ENSMUSG00000019936	0	0	0	0	0	0	0	0	0
ENSMUSG00000100888	0	0	0	0	0	0	0	0	0
ENSMUSG00000107596	4	2	0	2	0	2	2	0	0
ENSMUSG00000070469	1090	1103	871	1042	860	967	1158	1171	918
ENSMUSG00000103779	1	1	1	1	1	1	1	1	1
ENSMUSG00000064145	4726	5130	5670	6175	6481	5952	4420	5239	4934
ENSMUSG00000020346	4365	4812	5018	5158	5674	4850	4710	4578	4467
ENSMUSG00000064147	0	4	0	0	0	0	0	0	0
ENSMUSG00000103775	0	0	0	0	0	0	0	0	0
ENSMUSG00000103772	0	0	0	0	0	0	0	0	0
ENSMUSG00000064140	0	0	0	0	0	0	0	0	0
ENSMUSG00000103770	0	0	0	4	0	0	0	0	0
ENSMUSG00000070460	0	0	0	0	0	0	0	0	0
ENSMUSG00000053490	0	0	0	0	0	0	0	0	0
ENSMUSG00000107595	0	0	0	0	0	0	0	0	0
ENSMUSG00000118161	2441	2380	3184	2103	2244	2455	2517	2396	2143
ENSMUSG00000053499	0	0	0	0	0	0	0	0	0
ENSMUSG00000107593	5	0	0	0	3	4	0	0	0
ENSMUSG00000107479	0	0	0	0	0	0	0	0	0
ENSMUSG00000107590	0	0	0	0	0	0	0	0	0
ENSMUSG00000107475	0	0	0	0	0	0	0	0	0
ENSMUSG00000102643	0	0	0	0	0	0	0	0	0
ENSMUSG00000107477	0	0	0	0	3	2	0	0	0
ENSMUSG00000107476	1555	1149	910	1375	1068	970	1347	1101	1196
ENSMUSG00000107471	0	0	0	0	0	0	0	0	0
ENSMUSG00000107470	3024	4005	4246	3973	4305	3944	3785	3616	4468
ENSMUSG00000107473	0	0	0	0	0	0	0	0	0
ENSMUSG00000107472	0	0	0	0	0	0	0	0	0
ENSMUSG00000054728	114	138	131	135	188	147	87	53	86
ENSMUSG00000054723	288	282	244	344	262	382	411	370	395
ENSMUSG00000054720	10635	11817	10932	11187	11155	11393	10105	10685	10825
ENSMUSG00000054727	0	0	0	0	0	0	0	0	0
ENSMUSG00000079806	0	0	0	0	0	0	0	0	0
ENSMUSG00000117939	9	4	2	0	0	2	9	2	0
ENSMUSG00000117938	0	0	0	0	0	0	0	0	0
ENSMUSG00000102642	0	0	0	0	0	0	0	0	0
ENSMUSG00000117935	226	268	326	129	91	244	252	42	241
ENSMUSG00000117934	0	0	0	0	0	0	0	0	0
ENSMUSG00000117937	0	0	0	0	0	0	0	0	0
ENSMUSG00000117936	0	0	0	0	0	0	0	0	0
ENSMUSG00000117931	0	0	0	0	0	0	0	0	0
ENSMUSG00000117930	0	0	0	0	0	0	0	0	0
ENSMUSG00000117933	0	0	0	0	0	0	0	0	0
ENSMUSG00000054622	4	9	19	0	8	20	11	4	12
ENSMUSG00000036744	0	0	0	0	0	0	0	0	0
ENSMUSG00000036745	2131	2367	2554	2418	2212	2306	1988	2420	2168
ENSMUSG00000099253	0	0	0	0	0	0	0	0	0
ENSMUSG00000099252	0	0	0	0	0	0	0	0	0
ENSMUSG00000099255	0	0	0	0	0	0	0	0	0
ENSMUSG00000096202	0	0	0	0	0	0	0	0	0
ENSMUSG00000099257	0	0	0	0	0	0	0	0	0
ENSMUSG00000036743	0	0	0	0	0	0	0	0	0
ENSMUSG00000099259	1	1	1	1	1	1	1	1	1
ENSMUSG00000099258	0	0	0	0	0	0	0	0	0
ENSMUSG00000033510	12	10	12	0	0	13	2	46	8
ENSMUSG00000036748	3817	4346	4882	4010	4076	3935	4267	3840	4246
ENSMUSG00000036749	0	0	0	0	0	0	0	0	0
ENSMUSG00000096209	0	0	0	0	0	0	0	0	0
ENSMUSG00000096208	0	0	0	0	0	0	0	0	0
ENSMUSG00000116539	0	0	0	0	0	0	0	0	0
ENSMUSG00000113030	1	2	1	3	5	1	2	2	1
ENSMUSG00000113031	0	0	0	0	0	0	3	2	0
ENSMUSG00000116044	0	0	0	0	0	0	0	0	0
ENSMUSG00000113033	0	0	0	0	0	0	0	0	0
ENSMUSG00000113034	0	0	0	0	0	0	0	0	0
ENSMUSG00000113035	85	126	81	138	119	95	98	83	105
ENSMUSG00000116040	0	0	0	0	0	0	0	0	0
ENSMUSG00000116041	1	2	2	1	1	1	1	1	1
ENSMUSG00000113038	0	0	0	0	0	0	0	0	0
ENSMUSG00000062797	1799	2042	2404	1956	2393	2115	1907	2062	2079
ENSMUSG00000062794	776	903	1084	1056	1068	1212	906	968	926
ENSMUSG00000115458	0	8	0	6	0	0	0	0	5
ENSMUSG00000062793	0	0	0	0	0	0	0	0	0
ENSMUSG00000116048	4505	2559	263	821	4022	2104	3700	2132	930
ENSMUSG00000062791	0	0	0	0	0	0	0	0	0
ENSMUSG00000062421	2323	2282	2539	2299	2667	2584	2329	2311	2426
ENSMUSG00000116535	0	0	0	0	0	0	0	0	0
ENSMUSG00000062426	0	0	0	0	0	0	0	0	0
ENSMUSG00000019066	466	562	602	589	523	615	686	715	782
ENSMUSG00000035498	11800	12747	11563	13437	13626	13187	11446	11918	10919
ENSMUSG00000091462	1	2	1	2	2	1	1	1	1
ENSMUSG00000101731	4	19	4	4	0	8	8	0	8
ENSMUSG00000091460	0	0	0	0	0	26	0	0	18
ENSMUSG00000101733	0	0	0	0	0	0	0	0	0
ENSMUSG00000101734	0	0	0	0	0	0	0	0	0
ENSMUSG00000101735	0	0	0	0	0	0	0	0	0
ENSMUSG00000101736	0	4	0	0	0	0	0	2	3
ENSMUSG00000101737	0	0	0	0	0	0	0	0	0
ENSMUSG00000101739	0	0	0	0	0	0	0	0	0
ENSMUSG00000055891	0	0	0	0	0	0	0	0	0
ENSMUSG00000055897	904	869	867	941	995	847	899	958	1132
ENSMUSG00000055895	0	0	0	0	0	0	0	0	0
ENSMUSG00000108012	0	0	0	0	0	0	0	0	0
ENSMUSG00000108013	0	0	0	0	0	0	0	0	0
ENSMUSG00000108010	0	0	0	0	0	0	0	0	0
ENSMUSG00000108011	0	0	1	0	1	1	2	1	1
ENSMUSG00000071738	0	0	0	0	0	0	0	0	0
ENSMUSG00000108017	0	0	0	0	0	0	0	0	0
ENSMUSG00000108014	46	46	50	24	24	36	46	60	59
ENSMUSG00000108015	8	8	6	0	5	9	0	4	0
ENSMUSG00000108018	0	0	0	0	0	0	2	0	0
ENSMUSG00000108019	0	0	0	0	0	0	0	0	0
ENSMUSG00000060499	0	0	0	0	0	0	0	0	0
ENSMUSG00000097154	22	3	11	3	15	29	22	4	30
ENSMUSG00000097155	0	0	10	8	0	0	0	6	8
ENSMUSG00000097156	0	0	0	0	8	0	0	0	0
ENSMUSG00000097157	0	19	0	4	21	0	0	0	10
ENSMUSG00000097150	17	11	9	13	11	5	11	13	0
ENSMUSG00000111381	0	0	0	0	0	0	0	0	0
ENSMUSG00000028444	38	70	143	112	107	67	57	37	27
ENSMUSG00000080500	2	0	2	0	0	0	0	0	0
ENSMUSG00000028445	0	5	0	0	0	4	10	0	8
ENSMUSG00000112341	0	0	0	0	0	0	2	0	0
ENSMUSG00000112340	0	0	0	0	0	0	0	0	0
ENSMUSG00000112343	0	0	0	0	0	0	0	0	0
ENSMUSG00000112342	3	0	0	0	0	0	0	0	0
ENSMUSG00000031918	16922	19125	18916	20595	21111	20287	16216	18312	18054
ENSMUSG00000031919	0	0	0	0	0	0	0	0	0
ENSMUSG00000112347	6	8	4	4	0	0	0	0	0
ENSMUSG00000112346	29	30	31	49	32	32	22	41	45
ENSMUSG00000112349	0	0	0	0	0	3	0	0	0
ENSMUSG00000112348	0	4	0	0	0	0	0	0	0
ENSMUSG00000031916	4264	4381	4504	4628	4452	4664	4061	4070	4027
ENSMUSG00000031917	4539	5579	6257	5763	6368	5861	5627	5146	5219
ENSMUSG00000031910	161	231	207	318	212	229	282	340	303
ENSMUSG00000031913	4115	4413	4894	4462	4536	4879	4089	4757	4486
ENSMUSG00000049349	5	5	6	0	0	0	7	0	0
ENSMUSG00000038637	54	64	62	80	75	88	97	71	95
ENSMUSG00000001095	0	0	0	0	0	0	0	0	4
ENSMUSG00000038633	9259	10111	10597	10589	10725	10631	8883	9977	9529
ENSMUSG00000038630	0	0	0	0	0	0	0	0	0
ENSMUSG00000030359	9	22	15	23	16	21	9	8	11
ENSMUSG00000030357	24394	28371	29226	29873	30985	29853	28932	28476	28340
ENSMUSG00000030351	53	36	38	105	50	38	38	65	50
ENSMUSG00000030350	14	0	0	0	0	0	0	0	16
ENSMUSG00000030353	2428	2682	2286	2948	3111	2885	2490	2438	2494
ENSMUSG00000030352	2359	2679	2596	2722	2887	2641	2887	2872	2887
ENSMUSG00000104818	0	6	5	10	8	8	3	4	3
ENSMUSG00000104819	0	0	0	0	0	0	0	0	0
ENSMUSG00000104816	0	0	0	0	0	0	0	0	0
ENSMUSG00000104817	0	0	0	0	0	0	0	0	0
ENSMUSG00000104814	238	260	182	309	286	242	138	231	255
ENSMUSG00000104815	0	0	0	0	0	0	0	0	0
ENSMUSG00000104812	0	1	0	0	0	0	0	1	0
ENSMUSG00000104813	0	0	0	0	0	0	1	0	0
ENSMUSG00000104810	0	0	0	0	0	4	0	2	0
ENSMUSG00000104811	0	0	0	0	0	0	0	0	0
ENSMUSG00000098332	56	60	93	52	70	145	49	108	67
ENSMUSG00000073460	30	7	14	14	25	20	12	29	27
ENSMUSG00000073468	1923	2285	2375	2108	2272	2335	2209	2150	2118
ENSMUSG00000089224	4	4	0	8	1	0	5	0	2
ENSMUSG00000070606	0	0	0	0	0	0	0	0	0
ENSMUSG00000089227	0	0	0	0	0	0	0	0	0
ENSMUSG00000049694	0	0	0	0	0	0	0	0	0
ENSMUSG00000084610	0	0	0	0	0	0	0	0	0
ENSMUSG00000049690	4	0	0	0	4	0	0	0	8
ENSMUSG00000049691	0	0	0	0	0	0	0	0	0
ENSMUSG00000049692	0	0	0	0	0	0	0	0	0
ENSMUSG00000106683	0	0	0	0	0	0	0	0	0
ENSMUSG00000035329	936	799	949	996	827	898	780	910	746
ENSMUSG00000035325	15104	16276	14176	17506	17197	17269	14888	15108	14356
ENSMUSG00000070605	2	0	0	8	3	5	0	0	0
ENSMUSG00000026950	23	43	59	30	80	56	44	48	53
ENSMUSG00000075704	1267	1556	1615	1516	1570	1512	1468	1361	1791
ENSMUSG00000075707	5	0	4	5	5	0	5	9	0
ENSMUSG00000075706	10179	11943	12143	9670	11010	10196	12998	11479	12362
ENSMUSG00000075701	1180	1121	1228	1150	1253	1306	980	1152	1002
ENSMUSG00000023707	240	284	368	287	335	295	360	365	400
ENSMUSG00000026956	5573	6211	6756	4965	5376	5242	4717	4446	4872
ENSMUSG00000075702	506	611	690	573	597	706	615	643	719
ENSMUSG00000026958	520	600	495	515	576	459	394	488	493
ENSMUSG00000026959	98	40	82	0	22	50	32	89	80
ENSMUSG00000108435	7	14	36	14	8	9	11	6	9
ENSMUSG00000056812	0	0	0	0	0	0	0	0	0
ENSMUSG00000043068	111	104	147	143	159	123	177	164	138
ENSMUSG00000056815	0	0	0	0	0	0	0	0	0
ENSMUSG00000043061	1526	1727	1901	1510	1812	1695	1677	1545	1352
ENSMUSG00000043060	0	0	0	0	0	0	0	0	0
ENSMUSG00000043065	1452	1678	1688	1502	1547	1415	1580	1569	1624
ENSMUSG00000043067	8318	9299	9250	8987	9236	9091	8203	9521	9358
ENSMUSG00000043066	0	0	0	0	0	0	0	0	0
ENSMUSG00000022257	4640	4688	5384	5208	5688	5472	5080	5161	4882
ENSMUSG00000022255	16757	19338	19785	20463	21582	20385	15190	18557	17954
ENSMUSG00000029286	0	0	0	0	0	0	0	0	0
ENSMUSG00000022253	2326	2792	2757	2753	3049	2657	2085	2661	2446
ENSMUSG00000029280	0	0	0	0	0	0	0	0	0
ENSMUSG00000029283	3866	4402	4552	3985	4418	4028	3847	4505	4344
ENSMUSG00000029282	0	0	0	0	0	0	0	0	0
ENSMUSG00000029288	0	0	0	0	0	0	0	0	0
ENSMUSG00000031007	5817	6872	7865	6463	6753	6747	5062	5569	5755
ENSMUSG00000068860	0	0	4	0	0	0	0	10	0
ENSMUSG00000112634	0	0	0	0	0	0	0	0	0
ENSMUSG00000017288	2256	2768	2745	2589	2862	2589	2423	2469	2612
ENSMUSG00000028882	6076	7390	7164	7044	7883	7381	6865	6981	7086
ENSMUSG00000028883	455	411	462	445	683	572	363	463	465
ENSMUSG00000028884	3453	4029	4294	3446	3792	4075	3854	3744	4171
ENSMUSG00000028885	4322	5093	4675	4929	5298	5307	4771	4555	4874
ENSMUSG00000028886	4897	5185	5191	5445	5484	5062	5050	5350	5539
ENSMUSG00000088218	0	0	0	0	0	0	0	0	0
ENSMUSG00000088217	3	4	4	5	8	14	5	5	5
ENSMUSG00000028889	3035	3340	3692	3579	3715	3987	2931	3298	3414
ENSMUSG00000034636	3649	3798	3227	3908	4363	3876	3421	3871	3723
ENSMUSG00000088212	0	0	0	0	0	0	0	0	0
ENSMUSG00000034634	0	0	0	3	0	0	0	0	0
ENSMUSG00000048562	0	0	0	8	4	0	4	0	0
ENSMUSG00000102410	0	0	0	0	0	0	0	0	0
ENSMUSG00000102411	183	173	134	183	192	193	102	146	155
ENSMUSG00000102413	0	0	0	0	0	0	4	0	0
ENSMUSG00000102414	86	131	113	132	88	68	61	67	78
ENSMUSG00000102415	0	0	0	2	0	4	3	0	0
ENSMUSG00000102416	0	0	0	4	1	0	2	2	0
ENSMUSG00000102417	0	0	0	0	0	0	0	0	0
ENSMUSG00000077661	0	0	0	0	0	0	0	0	0
ENSMUSG00000102419	12	0	4	2	2	8	0	4	0
ENSMUSG00000029420	8	0	21	4	4	10	6	8	17
ENSMUSG00000029423	0	0	0	0	0	0	0	0	0
ENSMUSG00000029422	5352	6143	6434	6568	6806	6375	5473	6150	6290
ENSMUSG00000029427	4808	5225	5375	5212	5097	5319	4508	5025	4982
ENSMUSG00000029426	2390	2558	2676	3154	3350	3178	2076	2365	2331
ENSMUSG00000029428	2731	3252	3024	2756	2955	2926	3156	3146	3205
ENSMUSG00000035582	0	0	0	0	0	0	0	0	0
ENSMUSG00000035580	0	0	0	0	0	0	0	0	0
ENSMUSG00000035585	7600	8532	9434	7714	8517	8462	8711	9546	8995
ENSMUSG00000025701	0	26	12	0	0	13	9	0	12
ENSMUSG00000025702	5026	5873	5371	5383	5306	4872	5328	5546	5850
ENSMUSG00000034987	0	0	0	0	0	0	0	4	0
ENSMUSG00000034981	19	16	23	8	28	36	18	23	22
ENSMUSG00000021635	1197	1484	1654	1520	1491	1559	1180	1390	1490
ENSMUSG00000021636	1488	1428	1540	1630	1572	1653	1585	1505	1737
ENSMUSG00000032679	0	0	0	0	0	0	0	8	4
ENSMUSG00000021638	1820	1901	2215	1728	1865	1875	1806	1956	2073
ENSMUSG00000021639	1308	1693	1698	1533	1661	1585	1524	1291	1532
ENSMUSG00000032673	218	216	346	177	319	192	166	204	263
ENSMUSG00000032586	2338	2788	2741	3020	2906	3086	2383	2430	2470
ENSMUSG00000074151	1275	1385	1085	3050	3003	3034	743	810	792
ENSMUSG00000032582	6407	7710	7660	7466	8040	7648	6591	7680	7841
ENSMUSG00000032583	737	881	939	986	921	997	856	849	912
ENSMUSG00000032580	8031	8634	8155	8213	8096	8347	7690	7926	8371
ENSMUSG00000111569	0	0	0	0	0	0	0	0	0
ENSMUSG00000074158	74	41	62	56	68	61	65	30	50
ENSMUSG00000032589	1632	1811	1584	1445	1575	1502	1546	1714	1688
ENSMUSG00000087384	6	7	0	4	0	6	0	3	0
ENSMUSG00000098073	0	0	0	0	0	0	0	0	0
ENSMUSG00000086192	6	0	3	3	8	14	0	0	6
ENSMUSG00000042002	0	0	0	0	0	0	0	0	0
ENSMUSG00000046186	347	439	351	468	490	420	464	500	452
ENSMUSG00000045052	0	0	0	0	0	0	0	0	0
ENSMUSG00000045053	0	0	0	0	0	0	0	0	0
ENSMUSG00000086193	0	0	0	0	0	0	0	0	0
ENSMUSG00000117660	0	0	0	0	0	0	0	0	0
ENSMUSG00000114589	0	0	0	0	0	0	0	0	0
ENSMUSG00000114588	4	12	0	0	0	0	0	0	0
ENSMUSG00000114581	0	0	0	0	0	0	0	0	0
ENSMUSG00000114580	0	0	0	0	0	0	0	0	0
ENSMUSG00000114583	0	0	0	0	0	0	0	0	0
ENSMUSG00000114582	1	0	3	0	0	0	2	3	0
ENSMUSG00000114585	0	5	0	4	0	0	8	0	0
ENSMUSG00000114584	139	105	125	67	111	91	119	142	102
ENSMUSG00000114587	0	0	0	0	0	0	0	0	0
ENSMUSG00000114586	0	0	0	0	0	0	0	0	0
ENSMUSG00000030880	3014	3717	3627	3156	3749	3513	3222	3166	3507
ENSMUSG00000064682	0	0	0	0	0	0	0	0	0
ENSMUSG00000117584	0	0	0	0	0	0	0	0	0
ENSMUSG00000086034	0	0	0	0	0	0	0	0	0
ENSMUSG00000117586	0	0	0	0	0	0	0	0	0
ENSMUSG00000117587	0	0	0	0	0	0	0	0	0
ENSMUSG00000117580	4	0	6	4	4	2	0	0	4
ENSMUSG00000087293	0	0	0	0	0	0	0	0	0
ENSMUSG00000087290	0	0	0	0	0	0	0	0	0
ENSMUSG00000117583	0	0	0	0	0	0	0	0	0
ENSMUSG00000033985	294	414	369	447	393	361	325	378	329
ENSMUSG00000033987	196	272	286	291	271	330	232	274	276
ENSMUSG00000033981	74	39	109	0	0	71	77	76	114
ENSMUSG00000117589	1	0	0	0	0	0	0	0	0
ENSMUSG00000033983	1154	1377	1263	1466	1569	1428	1130	1140	1209
ENSMUSG00000087299	0	2	6	6	2	3	2	3	3
ENSMUSG00000088969	0	0	0	0	1	0	0	0	2
ENSMUSG00000030887	16	7	29	9	8	34	3	5	16
ENSMUSG00000088964	0	0	0	0	0	0	0	0	0
ENSMUSG00000088966	0	0	0	0	0	0	0	0	0
ENSMUSG00000088961	0	0	0	0	0	0	0	0	0
ENSMUSG00000088960	0	0	0	0	0	0	0	0	2
ENSMUSG00000007338	3725	4120	4175	3532	4124	3673	3845	3665	4506
ENSMUSG00000086527	0	0	0	0	0	0	0	0	0
ENSMUSG00000044098	2946	3318	3177	3744	4015	3717	2659	3437	2897
ENSMUSG00000086525	0	0	0	0	0	0	0	0	0
ENSMUSG00000086524	2	0	4	0	0	1	5	6	2
ENSMUSG00000086523	0	0	0	0	0	0	0	0	0
ENSMUSG00000086522	9	25	7	9	0	9	4	6	5
ENSMUSG00000086521	0	0	0	0	0	0	0	0	0
ENSMUSG00000106924	0	0	0	0	0	0	0	0	0
ENSMUSG00000044092	16	36	50	34	23	26	58	37	34
ENSMUSG00000086529	0	0	0	2	0	0	0	0	0
ENSMUSG00000086528	0	13	0	9	7	0	0	7	0
ENSMUSG00000102520	0	0	0	0	0	0	0	0	0
ENSMUSG00000117058	0	0	0	0	0	0	0	0	0
ENSMUSG00000117059	0	0	0	0	0	0	0	0	0
ENSMUSG00000117056	0	0	0	0	9	4	0	0	0
ENSMUSG00000117057	0	0	0	0	0	0	0	0	0
ENSMUSG00000117054	0	0	0	0	0	0	0	0	0
ENSMUSG00000117055	0	0	0	3	0	0	0	4	0
ENSMUSG00000117053	0	0	0	0	0	0	0	0	0
ENSMUSG00000117050	15	3	3	0	4	5	13	0	0
ENSMUSG00000117051	7	3	1	6	14	1	0	6	5
ENSMUSG00000075284	5020	5362	5230	5267	5857	5611	4075	4427	4463
ENSMUSG00000075286	0	0	0	0	0	0	0	0	0
ENSMUSG00000075288	0	0	0	0	0	0	0	0	0
ENSMUSG00000075289	486	492	494	495	503	616	443	504	526
ENSMUSG00000107949	2	0	0	0	0	2	3	0	2
ENSMUSG00000070080	0	0	0	0	0	0	0	0	0
ENSMUSG00000024941	6296	7304	6738	7216	7495	6062	6710	6806	7104
ENSMUSG00000024940	12490	12788	12171	11835	11182	11195	15090	14881	14744
ENSMUSG00000024943	6926	7745	7968	7796	8197	7794	6189	7650	7641
ENSMUSG00000024942	6918	7068	7018	7992	7374	7899	6578	7624	6889
ENSMUSG00000024944	2072	2525	2473	2290	2289	2248	2413	2240	2440
ENSMUSG00000024947	7323	7922	6829	7595	7281	7190	7774	7807	7673
ENSMUSG00000021936	1790	1838	1909	1856	2136	1957	1816	1855	1978
ENSMUSG00000024949	19801	21418	19971	22647	21999	21956	20154	21821	20939
ENSMUSG00000024948	1607	1677	1624	1450	1330	1412	1892	1815	1666
ENSMUSG00000090667	0	0	0	0	0	0	0	0	0
ENSMUSG00000083684	0	0	0	0	0	0	0	0	0
ENSMUSG00000105047	4	0	0	0	3	2	1	4	0
ENSMUSG00000102522	0	0	0	0	0	0	0	0	0
ENSMUSG00000079614	5118	5735	6386	5443	5648	5356	5026	6008	5787
ENSMUSG00000021933	0	0	0	0	0	0	0	0	0
ENSMUSG00000059534	994	1117	1162	1175	1124	1196	1310	1047	1297
ENSMUSG00000021932	807	957	1016	885	1236	779	987	977	1029
ENSMUSG00000087432	0	0	0	0	0	0	0	0	0
ENSMUSG00000087433	0	6	9	0	0	0	4	0	0
ENSMUSG00000051727	0	0	0	0	0	0	0	0	0
ENSMUSG00000051726	17	3	10	0	0	2	8	9	4
ENSMUSG00000051721	918	871	722	947	963	843	806	864	833
ENSMUSG00000087437	0	0	0	0	0	0	0	0	0
ENSMUSG00000051723	1	6	4	5	0	4	6	6	6
ENSMUSG00000087435	0	15	9	20	8	0	9	14	6
ENSMUSG00000043843	0	0	8	0	0	0	11	7	9
ENSMUSG00000098131	0	0	0	0	0	0	0	0	0
ENSMUSG00000079610	394	505	444	452	585	529	488	331	428
ENSMUSG00000051729	0	0	0	0	0	0	0	0	0
ENSMUSG00000051728	0	0	0	0	0	0	0	0	0
ENSMUSG00000080808	22	13	21	0	16	0	7	4	6
ENSMUSG00000080809	0	0	0	0	0	0	0	0	0
ENSMUSG00000080802	0	0	0	0	0	0	0	0	0
ENSMUSG00000080803	0	0	0	0	0	0	0	0	0
ENSMUSG00000080800	0	0	0	0	0	0	0	0	0
ENSMUSG00000080801	6	6	4	7	5	4	7	9	4
ENSMUSG00000080806	0	0	0	0	0	0	0	0	0
ENSMUSG00000080807	0	0	0	0	0	0	0	0	0
ENSMUSG00000080805	0	0	0	0	0	0	0	0	0
ENSMUSG00000005615	3178	2648	2846	2796	3014	3123	2657	2645	2820
ENSMUSG00000106595	0	0	0	0	0	0	0	0	0
ENSMUSG00000005610	76136	84146	87325	90776	91671	92862	71611	80299	78748
ENSMUSG00000005611	8	0	20	0	16	0	6	0	12
ENSMUSG00000083686	0	0	0	0	0	0	0	0	0
ENSMUSG00000040576	0	0	0	0	0	0	0	0	0
ENSMUSG00000040570	549	651	693	578	579	468	555	594	647
ENSMUSG00000051098	574	565	765	504	489	535	469	617	588
ENSMUSG00000051095	0	0	0	0	0	0	0	0	0
ENSMUSG00000091821	0	0	0	0	0	0	0	0	0
ENSMUSG00000082523	0	0	0	0	0	0	0	0	0
ENSMUSG00000082520	0	0	0	0	0	0	2	0	0
ENSMUSG00000082527	0	0	0	0	0	0	0	0	0
ENSMUSG00000082526	0	0	0	0	0	0	0	0	0
ENSMUSG00000090774	0	0	0	0	0	0	0	0	0
ENSMUSG00000044231	4	0	2	0	0	2	0	2	0
ENSMUSG00000046932	0	0	0	0	0	0	0	0	0
ENSMUSG00000082528	0	0	0	0	0	0	0	0	0
ENSMUSG00000046934	4	2	2	0	0	0	4	0	0
ENSMUSG00000083680	0	0	0	0	0	0	0	0	0
ENSMUSG00000102526	10	13	0	2	8	14	0	17	8
ENSMUSG00000081976	0	0	0	0	0	0	0	0	0
ENSMUSG00000049098	0	0	0	0	0	0	0	0	0
ENSMUSG00000026548	15	15	46	42	31	36	31	24	18
ENSMUSG00000100101	0	0	0	0	0	0	0	0	0
ENSMUSG00000026542	0	0	0	0	0	0	0	0	0
ENSMUSG00000026547	27184	32123	32192	30383	31144	31635	32813	33520	35560
ENSMUSG00000026546	21	0	8	0	0	0	0	0	11
ENSMUSG00000026544	0	8	0	10	6	0	12	0	0
ENSMUSG00000059395	0	0	0	0	0	0	0	0	0
ENSMUSG00000083683	0	0	0	0	0	0	0	0	0
ENSMUSG00000100103	0	0	0	0	0	0	0	0	0
ENSMUSG00000099321	0	0	0	0	0	0	0	0	0
ENSMUSG00000080558	0	0	0	0	0	0	0	0	0
ENSMUSG00000100104	4	0	11	4	0	4	0	0	18
ENSMUSG00000107337	0	0	0	0	0	0	0	0	0
ENSMUSG00000107334	0	0	0	0	0	0	0	0	0
ENSMUSG00000090779	5	0	0	0	0	0	0	5	4
ENSMUSG00000107335	4	18	29	6	6	3	3	2	4
ENSMUSG00000000326	5111	5553	5966	4999	5278	5610	5686	5446	5642
ENSMUSG00000083682	0	0	0	0	0	0	0	0	0
ENSMUSG00000100108	0	0	0	0	0	0	0	0	0
ENSMUSG00000053360	0	0	0	0	0	0	0	0	0
ENSMUSG00000112914	0	0	0	0	0	0	0	0	0
ENSMUSG00000095809	0	0	0	0	0	0	0	0	0
ENSMUSG00000101397	0	0	0	0	0	0	0	0	0
ENSMUSG00000003617	2601	3164	2971	2774	2965	2667	2388	2614	2608
ENSMUSG00000095802	0	0	0	0	0	0	0	0	0
ENSMUSG00000095804	0	0	0	0	0	0	0	0	0
ENSMUSG00000095805	0	0	0	0	0	0	0	0	1
ENSMUSG00000095806	0	0	0	0	0	0	0	0	0
ENSMUSG00000095807	0	0	0	0	0	0	0	0	0
ENSMUSG00000007107	0	0	0	0	0	0	0	0	0
ENSMUSG00000117856	0	0	0	0	0	0	0	0	0
ENSMUSG00000083347	0	0	0	0	0	0	0	0	0
ENSMUSG00000098328	0	0	6	1	0	0	0	13	0
ENSMUSG00000098329	1	0	1	1	1	1	1	0	0
ENSMUSG00000098326	0	0	0	0	0	0	0	0	0
ENSMUSG00000098327	2	2	3	3	1	2	4	2	5
ENSMUSG00000118060	0	4	0	0	0	0	0	0	0
ENSMUSG00000098325	0	1	0	1	4	1	0	0	1
ENSMUSG00000098322	0	0	0	0	0	0	0	0	0
ENSMUSG00000098323	0	0	0	0	0	0	0	0	0
ENSMUSG00000098320	0	0	0	0	0	0	0	0	0
ENSMUSG00000099322	0	0	0	0	0	0	0	0	0
ENSMUSG00000033898	0	0	0	0	0	0	0	0	0
ENSMUSG00000110804	0	0	0	0	0	0	0	0	0
ENSMUSG00000081847	0	0	0	0	0	0	0	0	0
ENSMUSG00000084275	0	0	0	0	0	0	0	0	2
ENSMUSG00000084274	5	7	14	2	0	8	7	17	7
ENSMUSG00000084277	4	6	4	1	1	4	4	4	6
ENSMUSG00000084276	2	2	0	0	0	0	0	0	0
ENSMUSG00000084271	1	0	0	0	0	0	0	0	3
ENSMUSG00000084270	0	0	0	0	0	0	0	0	0
ENSMUSG00000084273	0	0	0	0	0	0	0	0	0
ENSMUSG00000084272	0	0	0	0	0	0	0	0	0
ENSMUSG00000117851	2	0	1	0	0	0	0	0	0
ENSMUSG00000084279	40	32	38	29	39	37	46	29	32
ENSMUSG00000084278	0	0	0	0	0	0	0	0	0
ENSMUSG00000089609	0	0	0	0	0	0	0	0	0
ENSMUSG00000089608	0	0	0	0	0	0	0	0	0
ENSMUSG00000096140	25	17	33	49	13	20	35	41	27
ENSMUSG00000110809	0	0	0	0	0	0	0	0	0
ENSMUSG00000107125	0	0	0	0	0	0	0	0	0
ENSMUSG00000094733	0	0	0	0	0	0	0	0	0
ENSMUSG00000002059	6413	7962	7748	7363	7864	7325	7389	7494	7692
ENSMUSG00000002058	533	597	607	638	669	613	723	687	637
ENSMUSG00000002057	8	0	0	0	0	0	0	0	7
ENSMUSG00000096144	0	0	0	0	0	0	0	0	0
ENSMUSG00000002055	8812	9108	8839	8625	9016	8772	9121	9574	10027
ENSMUSG00000002052	17132	18075	15777	20495	20618	18607	16264	16816	16802
ENSMUSG00000088554	0	0	0	0	0	0	0	0	0
ENSMUSG00000088555	0	3	2	2	2	2	0	0	1
ENSMUSG00000083728	0	0	0	0	0	0	0	0	0
ENSMUSG00000083729	0	0	0	0	0	0	0	0	0
ENSMUSG00000088550	0	0	0	0	0	0	0	0	0
ENSMUSG00000002550	2051	2359	2443	2258	2410	2432	2415	2535	2569
ENSMUSG00000088552	1	3	2	5	4	3	1	1	1
ENSMUSG00000088553	0	0	0	0	0	0	0	0	0
ENSMUSG00000083722	0	0	0	0	0	0	0	0	0
ENSMUSG00000083723	0	0	0	0	0	0	0	0	0
ENSMUSG00000083720	0	0	0	0	0	0	0	0	0
ENSMUSG00000036606	29695	30612	25205	28878	27573	25980	30488	30218	29189
ENSMUSG00000046062	7213	8578	7968	9092	9346	8686	7019	7640	7482
ENSMUSG00000088559	3	0	2	2	2	3	2	3	2
ENSMUSG00000110702	37	10	8	18	8	32	10	4	15
ENSMUSG00000097386	10	16	0	0	5	15	7	9	0
ENSMUSG00000110700	0	0	0	0	0	0	0	0	0
ENSMUSG00000109548	0	0	0	0	0	0	0	0	0
ENSMUSG00000016356	22	0	29	13	0	16	42	24	33
ENSMUSG00000072407	39	30	29	12	19	32	20	27	25
ENSMUSG00000081388	0	0	0	0	0	0	0	0	0
ENSMUSG00000081389	0	0	0	0	0	0	0	0	0
ENSMUSG00000100596	0	0	0	0	0	0	0	0	0
ENSMUSG00000081382	41	62	36	49	66	50	66	36	67
ENSMUSG00000081383	0	0	0	0	0	0	0	0	0
ENSMUSG00000081381	0	0	0	0	0	0	0	0	0
ENSMUSG00000081386	0	0	0	0	0	0	0	0	0
ENSMUSG00000081384	0	0	0	0	0	0	0	0	0
ENSMUSG00000062074	7	9	6	3	0	6	0	8	9
ENSMUSG00000064302	7079	7676	6253	7548	8029	7155	7007	7503	7339
ENSMUSG00000064307	45	49	87	42	44	58	47	93	101
ENSMUSG00000064308	0	0	0	0	0	0	0	0	0
ENSMUSG00000083178	0	0	0	0	0	0	0	0	0
ENSMUSG00000080380	0	0	0	0	0	1	0	1	0
ENSMUSG00000080383	0	1	0	0	0	0	1	0	0
ENSMUSG00000080384	0	0	0	0	0	0	0	0	0
ENSMUSG00000094679	0	0	0	0	0	0	0	0	0
ENSMUSG00000115360	0	0	0	0	0	0	0	0	0
ENSMUSG00000055971	0	0	0	0	0	0	0	0	0
ENSMUSG00000078139	770	853	843	670	653	722	697	718	706
ENSMUSG00000107672	0	0	0	0	0	0	0	0	0
ENSMUSG00000084493	0	1	0	1	1	0	0	0	1
ENSMUSG00000084492	0	0	0	0	0	0	0	0	0
ENSMUSG00000107677	0	0	0	0	0	0	0	0	0
ENSMUSG00000107676	2	0	0	0	2	8	0	0	4
ENSMUSG00000107675	0	0	0	0	0	0	0	0	0
ENSMUSG00000107674	0	0	0	0	0	0	0	0	0
ENSMUSG00000095376	0	0	0	0	0	0	0	0	0
ENSMUSG00000095377	4	0	0	0	3	0	0	0	0
ENSMUSG00000095374	0	0	0	0	0	0	0	0	0
ENSMUSG00000078132	0	0	0	0	0	0	0	0	0
ENSMUSG00000095372	0	0	0	0	0	0	0	0	0
ENSMUSG00000078134	85	111	129	68	98	125	86	72	101
ENSMUSG00000078137	4	0	0	0	0	0	0	2	4
ENSMUSG00000095371	0	0	0	0	0	0	0	0	0
ENSMUSG00000082899	0	0	0	0	0	0	0	0	0
ENSMUSG00000082898	0	0	0	0	0	0	0	0	0
ENSMUSG00000117664	0	0	0	0	0	0	0	0	0
ENSMUSG00000082893	0	4	0	0	0	0	0	0	0
ENSMUSG00000082892	0	0	0	0	0	0	0	0	0
ENSMUSG00000082891	0	0	0	0	0	0	0	0	0
ENSMUSG00000115365	0	0	0	0	0	0	0	0	0
ENSMUSG00000082897	0	0	0	0	0	0	0	0	0
ENSMUSG00000082896	535	573	730	542	736	765	510	554	632
ENSMUSG00000082895	101	149	163	102	171	128	138	121	112
ENSMUSG00000082894	0	0	0	0	0	0	0	0	0
ENSMUSG00000014195	10740	12343	13472	12625	13594	13619	10355	10573	11840
ENSMUSG00000099496	0	0	0	0	0	0	0	0	0
ENSMUSG00000099495	0	0	0	0	0	0	0	0	0
ENSMUSG00000099494	0	0	0	0	0	0	0	0	0
ENSMUSG00000109701	0	0	0	0	0	0	0	0	0
ENSMUSG00000099492	260	282	252	172	307	230	251	226	239
ENSMUSG00000109703	0	0	0	2	0	0	0	0	0
ENSMUSG00000099490	0	0	0	0	0	0	0	0	0
ENSMUSG00000086479	0	0	0	0	0	0	0	0	0
ENSMUSG00000109709	16	10	4	20	28	6	8	12	11
ENSMUSG00000014198	0	0	0	0	0	0	0	0	0
ENSMUSG00000099499	0	0	0	0	0	0	0	0	0
ENSMUSG00000099498	0	0	0	0	0	0	0	0	0
ENSMUSG00000098552	0	0	0	0	0	0	0	0	0
ENSMUSG00000062477	0	0	0	0	0	0	0	0	0
ENSMUSG00000113236	0	0	0	0	0	0	0	0	0
ENSMUSG00000113237	21	29	15	17	19	26	27	9	32
ENSMUSG00000113234	0	0	0	0	0	0	0	0	0
ENSMUSG00000113235	4	0	0	0	0	0	0	0	0
ENSMUSG00000001508	2	2	2	0	6	5	0	0	0
ENSMUSG00000113233	0	0	0	0	0	0	0	0	0
ENSMUSG00000113230	0	0	0	0	0	0	0	0	0
ENSMUSG00000113231	0	0	0	0	0	0	0	4	0
ENSMUSG00000001504	8049	8445	8655	8406	8766	8511	7286	7900	8039
ENSMUSG00000001506	277	338	312	390	346	270	283	381	365
ENSMUSG00000001507	150592	158691	144155	160195	156617	154149	159833	159273	153734
ENSMUSG00000113238	37	31	40	60	71	20	31	54	35
ENSMUSG00000113239	2	8	0	17	7	0	8	8	8
ENSMUSG00000092066	0	0	0	0	0	0	0	0	0
ENSMUSG00000019261	6452	6924	6510	7397	6683	6746	6864	6871	6438
ENSMUSG00000092060	2360	2580	2519	2374	2332	2246	2597	2810	2559
ENSMUSG00000083174	0	0	0	0	0	0	0	0	0
ENSMUSG00000096779	1	0	0	1	0	1	0	0	0
ENSMUSG00000096777	0	0	0	0	0	0	0	0	0
ENSMUSG00000096775	0	0	0	0	0	0	0	0	0
ENSMUSG00000096774	0	0	0	0	0	0	0	0	0
ENSMUSG00000096773	0	0	0	0	0	0	0	0	0
ENSMUSG00000096772	0	0	0	0	0	0	0	0	0
ENSMUSG00000096771	0	0	0	0	0	0	0	0	0
ENSMUSG00000096770	0	0	0	0	0	0	0	0	0
ENSMUSG00000017550	3858	3857	3944	4100	4277	4046	3357	3957	3933
ENSMUSG00000101537	0	0	0	0	0	0	0	0	0
ENSMUSG00000101534	0	0	0	0	0	0	0	0	0
ENSMUSG00000101535	0	0	0	2	0	0	0	0	0
ENSMUSG00000101532	0	0	0	0	0	0	0	0	0
ENSMUSG00000101533	0	0	0	0	0	0	0	0	0
ENSMUSG00000101530	0	0	0	0	0	0	0	0	0
ENSMUSG00000101531	0	0	0	0	0	0	0	0	0
ENSMUSG00000101538	0	0	0	0	0	0	0	0	0
ENSMUSG00000101539	0	0	0	0	0	0	0	0	0
ENSMUSG00000113588	0	0	0	0	0	0	0	0	0
ENSMUSG00000029007	1157	1058	1150	1327	1394	1270	1328	1108	1236
ENSMUSG00000038510	2353	2916	3449	2907	3248	3270	2274	2889	2883
ENSMUSG00000113580	0	0	0	0	4	0	0	0	0
ENSMUSG00000113581	0	0	0	0	0	0	0	0	0
ENSMUSG00000113582	0	0	0	0	0	0	0	0	0
ENSMUSG00000113583	0	0	0	0	0	0	0	0	0
ENSMUSG00000113584	0	0	0	0	0	0	0	0	0
ENSMUSG00000113585	65	94	57	87	76	78	115	83	102
ENSMUSG00000113586	0	0	0	0	0	0	0	0	0
ENSMUSG00000109541	0	0	0	0	0	0	0	0	0
ENSMUSG00000022052	6146	6987	7311	7428	7604	7416	5732	6986	6643
ENSMUSG00000113577	2	12	4	1	7	0	0	8	0
ENSMUSG00000022055	121	149	137	47	30	128	146	136	115
ENSMUSG00000113576	0	0	0	0	0	0	0	0	0
ENSMUSG00000010021	0	0	0	0	0	0	0	0	0
ENSMUSG00000097231	112	115	75	78	101	118	121	116	81
ENSMUSG00000010025	4087	4430	4691	4646	4766	4623	4441	4437	4545
ENSMUSG00000022057	0	0	0	4	0	0	0	0	0
ENSMUSG00000022056	0	0	0	0	0	0	0	0	0
ENSMUSG00000097233	123	176	167	162	241	148	168	148	190
ENSMUSG00000112187	0	0	0	0	0	0	0	0	0
ENSMUSG00000112186	6	6	19	102	66	17	38	7	49
ENSMUSG00000112185	0	0	0	0	0	0	0	0	0
ENSMUSG00000038518	825	985	902	972	854	900	788	1035	897
ENSMUSG00000112183	0	0	0	0	0	0	0	0	0
ENSMUSG00000021506	410	436	345	415	388	455	472	452	389
ENSMUSG00000112181	0	0	0	0	0	0	0	0	0
ENSMUSG00000112180	0	0	0	0	0	0	0	0	0
ENSMUSG00000101280	0	0	0	0	0	0	0	0	0
ENSMUSG00000101281	0	0	0	0	0	0	2	0	0
ENSMUSG00000101282	0	0	0	0	0	0	0	0	0
ENSMUSG00000101283	0	0	0	0	0	0	0	0	0
ENSMUSG00000101284	0	0	0	0	0	0	0	0	0
ENSMUSG00000101285	0	0	0	0	0	0	0	0	0
ENSMUSG00000112189	0	0	0	0	0	0	0	0	0
ENSMUSG00000112188	0	0	0	11	7	0	12	0	0
ENSMUSG00000097237	0	0	0	0	0	0	0	0	0
ENSMUSG00000065952	8	15	11	12	11	38	0	11	2
ENSMUSG00000065954	386	390	427	391	484	385	388	437	367
ENSMUSG00000065956	0	0	0	0	0	0	0	0	0
ENSMUSG00000081812	0	0	0	0	0	0	0	0	0
ENSMUSG00000081813	0	0	0	0	0	0	0	0	0
ENSMUSG00000108151	0	0	0	0	0	0	0	0	0
ENSMUSG00000108150	0	0	0	0	0	0	0	0	0
ENSMUSG00000108157	0	0	0	0	0	0	0	0	0
ENSMUSG00000097429	5	5	2	4	4	11	0	3	4
ENSMUSG00000081814	0	0	0	0	0	0	0	0	0
ENSMUSG00000108154	0	14	0	2	10	12	14	17	11
ENSMUSG00000097424	0	0	0	0	0	2	0	0	0
ENSMUSG00000097425	0	0	0	0	0	0	0	0	0
ENSMUSG00000097426	0	5	0	0	0	0	0	0	0
ENSMUSG00000097427	0	0	0	3	3	1	0	1	0
ENSMUSG00000097421	0	0	0	0	0	0	0	0	0
ENSMUSG00000093082	0	0	0	0	0	0	0	0	0
ENSMUSG00000054966	0	0	0	0	0	0	0	0	0
ENSMUSG00000054967	70	37	56	66	35	53	112	93	35
ENSMUSG00000075552	0	0	0	0	0	0	0	0	0
ENSMUSG00000105475	0	0	0	0	0	0	0	0	0
ENSMUSG00000105474	0	0	0	0	0	0	2	0	3
ENSMUSG00000041308	7008	7487	6406	8004	8315	7129	6195	7106	6609
ENSMUSG00000041309	6	9	0	0	0	7	0	0	0
ENSMUSG00000041303	2499	2661	2977	2699	2506	2903	2348	2775	2759
ENSMUSG00000041301	0	0	0	8	0	0	0	0	0
ENSMUSG00000000365	0	0	1	0	0	0	0	0	0
ENSMUSG00000093338	0	0	0	0	0	0	0	0	0
ENSMUSG00000077095	0	0	0	0	0	0	0	0	0
ENSMUSG00000093334	0	0	0	0	0	0	0	0	0
ENSMUSG00000093335	0	0	0	0	0	0	0	0	0
ENSMUSG00000093336	1	0	0	0	0	0	0	0	0
ENSMUSG00000105470	0	0	0	0	0	0	0	0	0
ENSMUSG00000093331	0	0	0	0	0	0	0	0	0
ENSMUSG00000086234	0	0	2	0	0	0	0	2	0
ENSMUSG00000118138	95	108	115	90	117	104	99	105	74
ENSMUSG00000118139	0	0	0	0	0	0	0	0	0
ENSMUSG00000115328	0	0	0	0	0	0	0	0	0
ENSMUSG00000115329	0	0	0	0	0	0	0	0	0
ENSMUSG00000118134	7	10	10	10	5	20	24	12	9
ENSMUSG00000115327	0	0	0	0	0	0	0	0	0
ENSMUSG00000118136	0	0	0	0	0	0	0	0	0
ENSMUSG00000115325	0	0	0	2	0	0	2	0	0
ENSMUSG00000115322	0	0	0	0	0	0	0	0	0
ENSMUSG00000118131	0	0	0	0	0	0	0	0	0
ENSMUSG00000118132	11	24	19	17	17	48	24	28	14
ENSMUSG00000118133	74	97	123	79	146	102	134	79	92
ENSMUSG00000022015	0	0	0	0	0	0	0	0	0
ENSMUSG00000022014	64	106	141	126	104	101	75	60	104
ENSMUSG00000083566	0	0	0	0	0	0	0	0	0
ENSMUSG00000022016	6446	7120	6475	6901	6753	6671	5984	6938	6920
ENSMUSG00000022010	6079	6737	7304	6128	6555	7004	6350	7216	6614
ENSMUSG00000022013	1129	1607	1366	1356	1453	1407	1331	1310	1373
ENSMUSG00000022012	25	28	29	40	29	26	15	31	28
ENSMUSG00000022019	1420	1649	1668	1738	1684	1708	1327	1654	1725
ENSMUSG00000022018	13	23	0	12	18	13	7	12	0
ENSMUSG00000055610	0	0	0	0	0	0	0	0	0
ENSMUSG00000055612	5880	6021	6614	6059	6727	6228	6146	6331	6898
ENSMUSG00000083567	172	134	184	218	145	272	150	163	201
ENSMUSG00000020528	2515	2704	3095	2613	2698	2843	2826	2941	2894
ENSMUSG00000020527	3993	4378	3837	4567	4810	4749	4037	4172	4132
ENSMUSG00000020526	937	1040	1138	1316	1210	1111	1010	1153	1263
ENSMUSG00000020525	980	985	1226	916	1129	1123	945	1179	1172
ENSMUSG00000020524	13	0	21	0	0	8	15	17	25
ENSMUSG00000020523	2559	2983	2946	2732	2867	2645	2705	2755	3004
ENSMUSG00000020522	2984	3123	2924	3633	3379	3174	2960	3124	2870
ENSMUSG00000020521	2070	2226	2369	2248	2152	2395	1931	2461	2396
ENSMUSG00000020520	2993	3505	3480	3401	3296	3281	3299	3378	3339
ENSMUSG00000094810	0	0	0	0	0	0	0	0	0
ENSMUSG00000091867	0	0	0	0	0	0	4	0	0
ENSMUSG00000091864	0	0	0	0	0	0	0	8	0
ENSMUSG00000094813	0	0	0	0	0	0	0	0	0
ENSMUSG00000094814	0	0	0	0	0	0	0	0	0
ENSMUSG00000091863	0	0	0	0	0	0	0	0	0
ENSMUSG00000094817	0	0	0	0	0	0	0	0	0
ENSMUSG00000094818	0	0	0	0	0	0	0	0	0
ENSMUSG00000094819	0	0	0	0	0	0	0	0	0
ENSMUSG00000118288	0	0	0	0	0	0	0	0	0
ENSMUSG00000109280	0	0	0	0	0	0	0	0	0
ENSMUSG00000109281	0	0	0	0	0	0	0	0	0
ENSMUSG00000109282	19	10	8	14	8	6	11	3	12
ENSMUSG00000109283	0	0	0	0	0	0	0	0	0
ENSMUSG00000109284	0	0	0	0	0	0	0	0	0
ENSMUSG00000109285	0	0	0	0	0	0	0	0	0
ENSMUSG00000109286	0	0	0	0	0	0	0	0	0
ENSMUSG00000109287	0	0	0	0	0	0	0	0	0
ENSMUSG00000059263	12681	14045	13085	14701	15983	15125	12195	13227	12693
ENSMUSG00000109289	0	0	0	0	0	0	0	0	0
ENSMUSG00000028759	10890	12250	12333	12192	12458	12186	10355	12324	11671
ENSMUSG00000052062	0	0	0	4	2	0	0	0	0
ENSMUSG00000013643	0	0	0	0	0	0	0	0	0
ENSMUSG00000013646	2331	2730	2654	2731	3304	2667	2736	2760	2872
ENSMUSG00000118282	0	0	8	8	2	4	0	0	0
ENSMUSG00000076505	0	0	0	0	0	0	0	0	0
ENSMUSG00000104400	0	0	0	0	0	0	0	0	0
ENSMUSG00000028756	767	966	1030	849	740	765	1067	886	989
ENSMUSG00000057615	0	0	0	0	0	0	0	0	0
ENSMUSG00000057614	0	0	0	8	0	0	0	0	0
ENSMUSG00000028718	2234	1964	2134	2388	2333	2419	2073	2191	2244
ENSMUSG00000028719	4031	4568	5447	4583	5247	4959	3810	4720	4443
ENSMUSG00000118281	19	16	3	12	11	6	26	1	7
ENSMUSG00000076500	0	0	0	0	0	0	0	0	0
ENSMUSG00000087994	0	0	0	0	0	0	0	0	0
ENSMUSG00000028710	896	1218	1158	1214	946	1129	1050	1028	1171
ENSMUSG00000118286	0	0	0	0	0	0	0	0	0
ENSMUSG00000028712	0	0	0	0	0	0	0	0	0
ENSMUSG00000028713	0	0	0	0	0	0	0	0	0
ENSMUSG00000028715	7	15	0	0	8	0	10	12	0
ENSMUSG00000028716	4	0	0	0	0	0	0	0	0
ENSMUSG00000028751	0	0	0	12	0	4	6	0	4
ENSMUSG00000102168	0	0	0	0	0	0	0	0	0
ENSMUSG00000102169	0	0	0	0	0	4	0	0	0
ENSMUSG00000118284	0	0	0	0	0	0	0	0	0
ENSMUSG00000102160	0	0	0	0	0	0	0	0	0
ENSMUSG00000102162	0	0	2	0	0	6	0	3	0
ENSMUSG00000102163	0	0	0	0	0	0	0	0	0
ENSMUSG00000102164	0	0	0	0	0	0	0	0	0
ENSMUSG00000102166	0	0	0	0	0	0	0	0	0
ENSMUSG00000102167	0	0	0	0	0	0	0	0	0
ENSMUSG00000039176	8224	8579	7825	8855	8373	7976	8160	8378	8162
ENSMUSG00000039174	0	0	0	0	0	0	0	0	0
ENSMUSG00000052396	0	0	0	0	0	0	0	0	0
ENSMUSG00000087993	1	1	1	1	1	1	1	1	1
ENSMUSG00000052392	0	0	0	4	19	0	0	8	0
ENSMUSG00000078554	0	0	0	0	0	0	0	0	0
ENSMUSG00000108115	0	4	0	2	0	1	0	0	0
ENSMUSG00000039178	1583	1725	1946	1750	1924	2061	1401	1744	1580
ENSMUSG00000039179	0	0	0	0	0	0	0	0	0
ENSMUSG00000092889	4	4	1	1	12	3	2	3	1
ENSMUSG00000092888	0	0	0	0	0	0	0	0	0
ENSMUSG00000117246	0	0	0	0	0	0	0	0	0
ENSMUSG00000092880	0	0	0	0	0	0	0	0	0
ENSMUSG00000092885	1	1	1	1	1	1	1	1	1
ENSMUSG00000117245	0	0	0	0	0	0	0	0	0
ENSMUSG00000092887	3	9	10	2	7	6	2	5	10
ENSMUSG00000116899	0	0	0	0	0	0	0	0	0
ENSMUSG00000117244	0	5	3	0	0	0	8	8	0
ENSMUSG00000067627	0	0	0	0	0	0	0	0	0
ENSMUSG00000116898	5	6	2	0	6	0	4	15	4
ENSMUSG00000025094	231	169	304	323	143	346	125	325	159
ENSMUSG00000117243	0	0	0	0	0	0	0	0	0
ENSMUSG00000108114	0	0	0	0	0	0	0	0	0
ENSMUSG00000025090	0	0	0	0	0	0	0	0	0
ENSMUSG00000025091	0	0	0	0	0	0	0	0	0
ENSMUSG00000025092	26	4	13	22	26	44	17	34	10
ENSMUSG00000111518	0	0	0	0	0	0	0	0	0
ENSMUSG00000117241	38	73	40	53	43	67	55	54	53
ENSMUSG00000114749	0	0	0	0	0	0	0	0	0
ENSMUSG00000114748	0	0	0	0	0	0	0	0	0
ENSMUSG00000111511	0	0	0	0	0	0	4	0	0
ENSMUSG00000114746	0	0	0	0	0	0	0	0	0
ENSMUSG00000114745	0	0	0	0	0	0	0	0	0
ENSMUSG00000114744	0	0	0	0	0	0	0	0	0
ENSMUSG00000111515	2	4	0	0	0	2	0	0	0
ENSMUSG00000111514	0	10	7	20	10	9	14	11	8
ENSMUSG00000111517	0	0	0	0	0	0	0	0	0
ENSMUSG00000114740	0	0	0	0	0	0	0	0	0
ENSMUSG00000103444	0	0	0	0	0	0	0	0	0
ENSMUSG00000021737	5683	6796	7776	6936	7251	7551	5835	6775	7005
ENSMUSG00000065178	0	0	0	0	0	0	0	0	0
ENSMUSG00000021731	2559	3194	3320	3140	3342	3354	2775	2751	2826
ENSMUSG00000021730	0	0	0	0	0	0	0	0	0
ENSMUSG00000021733	5243	5391	4962	5354	5589	5115	4735	5878	5258
ENSMUSG00000021732	24	14	4	24	21	34	26	42	20
ENSMUSG00000065173	0	0	0	0	0	0	0	0	0
ENSMUSG00000021738	1550	1642	1607	2113	2085	1776	1449	1555	1628
ENSMUSG00000070311	0	0	0	0	0	0	0	0	0
ENSMUSG00000035873	2390	2472	2972	2397	2493	2528	2337	2720	2566
ENSMUSG00000090191	5	30	3	22	13	13	0	0	0
ENSMUSG00000106269	0	0	0	0	2	0	0	0	0
ENSMUSG00000106268	0	0	0	0	0	0	0	0	8
ENSMUSG00000035877	479	514	398	455	445	344	455	459	520
ENSMUSG00000070313	40	21	18	52	20	43	19	20	40
ENSMUSG00000035875	6	0	0	0	0	0	11	11	12
ENSMUSG00000106263	0	0	0	0	0	0	0	0	0
ENSMUSG00000106262	97	76	71	76	99	66	77	92	67
ENSMUSG00000106261	0	0	0	0	0	0	0	0	0
ENSMUSG00000035878	105	143	90	131	98	146	117	135	108
ENSMUSG00000106267	0	0	0	0	0	0	0	0	0
ENSMUSG00000106266	0	0	0	0	0	0	0	0	0
ENSMUSG00000106265	0	0	0	0	0	0	0	0	0
ENSMUSG00000106264	1	1	1	1	1	1	1	1	1
ENSMUSG00000112961	0	0	0	0	0	0	0	0	0
ENSMUSG00000112960	0	0	0	0	0	3	7	0	0
ENSMUSG00000112963	0	0	0	0	0	4	0	0	0
ENSMUSG00000090192	0	0	0	0	0	0	0	0	0
ENSMUSG00000112965	0	0	0	0	0	0	0	0	0
ENSMUSG00000112964	579	601	464	708	715	584	524	548	697
ENSMUSG00000112967	0	0	0	0	0	0	0	0	0
ENSMUSG00000008090	1193	1180	1157	1206	1332	1267	1308	1341	1369
ENSMUSG00000112969	7	17	4	10	8	5	9	11	3
ENSMUSG00000112968	0	0	0	0	0	0	0	0	0
ENSMUSG00000116896	0	0	0	0	2	2	0	0	0
ENSMUSG00000022586	4	0	0	0	0	0	0	0	0
ENSMUSG00000085672	0	0	0	0	0	0	0	0	0
ENSMUSG00000064677	0	0	0	0	0	0	0	0	0
ENSMUSG00000103449	0	0	0	0	0	0	0	0	0
ENSMUSG00000086725	162	183	178	152	194	193	148	159	140
ENSMUSG00000086724	0	0	0	0	0	0	0	0	0
ENSMUSG00000086727	0	0	0	0	0	0	0	0	0
ENSMUSG00000086726	0	0	0	0	0	0	0	0	0
ENSMUSG00000086721	0	0	0	0	0	2	0	4	0
ENSMUSG00000052934	2280	2281	2601	2607	2519	2560	2592	2494	2863
ENSMUSG00000112877	0	0	0	0	0	0	0	0	0
ENSMUSG00000086722	0	0	0	0	0	0	0	0	0
ENSMUSG00000086729	0	0	0	0	0	0	0	0	0
ENSMUSG00000086728	30	26	47	51	34	35	19	11	73
ENSMUSG00000117218	6	28	8	21	3	7	13	34	23
ENSMUSG00000107943	0	0	0	0	0	0	0	0	0
ENSMUSG00000117214	0	0	0	0	0	0	0	0	0
ENSMUSG00000117215	0	0	0	0	0	0	0	0	0
ENSMUSG00000117216	4	1	1	8	1	4	3	1	2
ENSMUSG00000117217	0	0	0	0	0	0	2	4	2
ENSMUSG00000117210	0	0	0	0	0	0	0	0	0
ENSMUSG00000117211	0	0	0	0	0	0	0	0	0
ENSMUSG00000117213	0	0	0	0	0	0	0	0	0
ENSMUSG00000110325	0	2	4	4	8	0	0	0	0
ENSMUSG00000022837	788	917	942	817	940	837	761	977	809
ENSMUSG00000022836	131	130	91	115	119	105	121	128	120
ENSMUSG00000076755	0	0	0	0	0	0	0	0	0
ENSMUSG00000076754	0	0	0	4	0	0	0	0	0
ENSMUSG00000022833	868	988	1019	959	898	888	855	973	910
ENSMUSG00000022832	0	0	0	0	0	0	0	0	0
ENSMUSG00000022831	26	24	22	42	16	33	30	40	39
ENSMUSG00000076750	0	0	0	0	0	0	0	0	0
ENSMUSG00000076759	0	0	0	0	0	0	0	0	0
ENSMUSG00000022838	16	13	49	52	19	25	16	55	36
ENSMUSG00000039824	306	400	363	443	449	455	355	486	416
ENSMUSG00000039826	1881	2134	1968	2055	2176	2013	2243	2220	1952
ENSMUSG00000086098	0	0	0	0	0	0	0	0	0
ENSMUSG00000086097	0	0	0	0	0	0	0	0	0
ENSMUSG00000086096	0	0	0	0	0	0	0	0	0
ENSMUSG00000086095	0	0	0	0	0	0	0	0	0
ENSMUSG00000039828	4824	5000	5503	5765	6296	6451	4977	5236	5125
ENSMUSG00000086092	0	0	0	0	0	0	0	0	0
ENSMUSG00000086090	0	0	0	0	2	0	0	0	0
ENSMUSG00000043953	8	6	5	22	37	40	0	6	11
ENSMUSG00000068487	0	0	0	0	0	1	6	0	4
ENSMUSG00000095101	36	44	35	52	48	50	40	50	52
ENSMUSG00000070348	83557	92598	88332	97201	100263	96078	93170	98918	96447
ENSMUSG00000020069	3116	4031	4144	3793	4076	3720	4062	3795	4292
ENSMUSG00000095100	0	0	0	0	0	0	0	0	0
ENSMUSG00000070342	0	0	0	0	0	0	0	0	0
ENSMUSG00000020063	2194	2677	2997	2888	2825	2851	2116	2787	2843
ENSMUSG00000020061	0	0	0	0	6	0	0	16	0
ENSMUSG00000063632	0	0	2	0	0	2	0	0	2
ENSMUSG00000020067	0	0	0	0	6	0	0	0	0
ENSMUSG00000020064	4084	4591	4524	4253	4788	4522	3974	4704	4789
ENSMUSG00000070345	0	4	0	8	0	0	0	8	0
ENSMUSG00000009075	0	10	0	0	0	0	5	0	0
ENSMUSG00000107569	76	73	61	60	48	44	67	83	65
ENSMUSG00000107341	0	0	0	0	0	0	0	0	0
ENSMUSG00000109308	0	0	0	0	0	0	0	0	0
ENSMUSG00000030968	0	0	0	0	0	0	0	0	0
ENSMUSG00000090907	0	0	0	0	0	0	0	0	0
ENSMUSG00000030963	0	0	0	0	0	0	0	0	0
ENSMUSG00000030960	593	874	888	793	866	827	714	844	806
ENSMUSG00000030966	991	1162	1313	3159	3536	3230	375	460	361
ENSMUSG00000030967	2098	2298	2316	2184	2385	2308	2104	2221	2326
ENSMUSG00000030965	1742	1813	2029	1974	2208	1953	1823	2125	2132
ENSMUSG00000082394	14	17	9	11	24	12	36	0	13
ENSMUSG00000070699	1044	1129	1072	1068	1099	1241	999	1041	1011
ENSMUSG00000107562	0	0	0	0	0	0	0	0	0
ENSMUSG00000048304	0	0	6	0	0	4	0	6	6
ENSMUSG00000048307	3877	4293	4369	3870	4037	3680	4470	4424	4291
ENSMUSG00000070697	5292	6730	6917	6784	7929	7269	6555	6387	6882
ENSMUSG00000070690	31	12	12	12	24	13	25	28	9
ENSMUSG00000070691	8	26	7	11	40	17	6	30	12
ENSMUSG00000070692	12	15	30	25	9	2	21	10	18
ENSMUSG00000004100	9936	11088	10617	11254	11642	11283	11428	10766	10970
ENSMUSG00000096434	0	0	0	0	0	0	0	0	0
ENSMUSG00000096436	0	0	0	0	0	0	0	0	0
ENSMUSG00000096437	7	7	11	8	12	6	16	6	9
ENSMUSG00000096430	0	0	0	0	0	0	0	0	0
ENSMUSG00000096431	0	0	0	0	0	0	0	0	0
ENSMUSG00000096432	0	0	0	0	0	0	0	0	0
ENSMUSG00000096433	697	625	716	763	788	835	652	727	681
ENSMUSG00000033703	1441	1479	1395	1557	1611	1333	1422	1331	1433
ENSMUSG00000033701	2421	2655	2995	2799	2724	2849	2595	2609	2725
ENSMUSG00000033707	0	0	0	0	0	0	0	5	0
ENSMUSG00000033706	5039	5499	5100	5610	5917	5411	5391	5012	5136
ENSMUSG00000033705	1381	1425	1030	1491	1330	1289	1348	1432	1264
ENSMUSG00000037469	0	0	0	0	0	0	0	0	0
ENSMUSG00000037466	2881	3138	3505	3068	2988	2967	3285	3650	3520
ENSMUSG00000037465	3368	4139	4213	3869	4136	3919	4563	4349	4308
ENSMUSG00000037463	0	0	0	0	0	0	0	4	0
ENSMUSG00000037461	6239	6828	6838	6588	7111	6779	6264	6397	6364
ENSMUSG00000104138	0	0	0	0	0	0	0	0	0
ENSMUSG00000104131	0	0	0	0	0	0	0	0	0
ENSMUSG00000104130	0	0	0	0	0	0	0	0	0
ENSMUSG00000104133	0	0	0	0	0	0	0	0	0
ENSMUSG00000104132	0	0	0	0	0	0	0	0	0
ENSMUSG00000104135	0	0	0	0	0	0	0	0	0
ENSMUSG00000104134	0	0	0	0	0	0	0	0	0
ENSMUSG00000104137	0	0	0	0	0	0	0	0	0
ENSMUSG00000104136	0	0	0	16	0	26	0	3	7
ENSMUSG00000077851	0	0	0	0	0	0	0	0	0
ENSMUSG00000027927	0	0	0	0	0	0	0	0	0
ENSMUSG00000027925	0	0	0	0	0	0	0	0	0
ENSMUSG00000027923	0	0	0	0	0	0	0	0	0
ENSMUSG00000031709	233	307	287	352	273	376	296	342	230
ENSMUSG00000031708	9319	10550	10818	9306	9435	9533	10222	10657	10523
ENSMUSG00000031706	2726	2737	2554	2824	2990	2783	2823	2664	2717
ENSMUSG00000031701	14552	17091	18483	18617	19256	18872	15148	17186	16929
ENSMUSG00000031700	1111	1302	1359	1881	1898	1915	1147	1137	1198
ENSMUSG00000031703	3282	3897	4180	3688	3428	3964	3724	4152	4340
ENSMUSG00000098086	0	0	0	0	0	0	0	0	0
ENSMUSG00000003458	5440	5448	5985	5921	6015	5887	5085	5067	5502
ENSMUSG00000023008	2289	2575	2540	2578	2820	2677	2461	2622	2506
ENSMUSG00000023004	95905	100833	108196	98744	106473	106402	115831	112744	109356
ENSMUSG00000023007	600	594	703	721	609	799	784	894	811
ENSMUSG00000071561	0	0	0	0	0	0	0	0	0
ENSMUSG00000023000	182	204	154	153	98	138	185	184	159
ENSMUSG00000003452	348	331	359	303	357	358	231	273	299
ENSMUSG00000071562	0	0	0	0	0	0	0	0	0
ENSMUSG00000026032	650	978	960	687	830	772	976	753	1085
ENSMUSG00000026031	3796	4044	3510	4587	4376	4028	3270	3697	3733
ENSMUSG00000026037	4759	5600	5673	6068	6527	5998	4678	5166	5189
ENSMUSG00000026036	3031	3519	3876	3681	3784	3593	3163	3401	3575
ENSMUSG00000026035	913	1305	1225	1298	1388	1298	971	1201	1200
ENSMUSG00000026034	5766	6720	7032	6668	7053	7237	6182	6287	6145
ENSMUSG00000026039	3833	4141	4105	4566	4296	4406	3891	4556	4647
ENSMUSG00000082127	217	283	376	265	334	339	275	356	325
ENSMUSG00000087330	0	0	0	0	0	0	0	0	0
ENSMUSG00000034285	4305	5308	5230	4469	4772	4571	5174	5425	5400
ENSMUSG00000005705	18	12	13	18	31	32	0	13	15
ENSMUSG00000087333	0	0	0	0	0	0	0	0	0
ENSMUSG00000073633	22	19	65	56	45	73	57	41	58
ENSMUSG00000073631	1	0	2	0	6	15	3	4	1
ENSMUSG00000097349	0	0	0	0	0	0	0	0	0
ENSMUSG00000087335	0	0	0	0	0	0	0	0	0
ENSMUSG00000073639	4159	5351	5382	4889	5489	5085	4213	4900	5155
ENSMUSG00000082122	0	0	0	0	0	0	0	0	0
ENSMUSG00000117891	0	0	0	0	0	0	0	0	4
ENSMUSG00000087337	0	0	0	0	0	0	0	0	0
ENSMUSG00000049553	14104	15608	12924	17560	18150	17027	11809	12336	12265
ENSMUSG00000049551	129	219	181	190	157	206	197	125	187
ENSMUSG00000049550	5941	6003	5849	6399	6510	6513	5713	6709	6089
ENSMUSG00000049556	93	54	72	0	0	37	65	94	68
ENSMUSG00000049555	232	267	225	496	414	388	237	177	181
ENSMUSG00000069678	376	421	438	488	398	472	394	414	363
ENSMUSG00000069670	8	0	7	0	0	22	2	17	9
ENSMUSG00000069584	0	0	0	0	0	0	0	0	0
ENSMUSG00000069582	0	0	0	0	0	0	0	0	0
ENSMUSG00000069583	0	0	0	0	0	0	0	0	0
ENSMUSG00000069581	0	0	0	0	0	0	0	0	0
ENSMUSG00000069588	0	0	0	0	0	0	0	0	0
ENSMUSG00000046269	1469	1807	1625	2335	2061	2171	1573	1691	1601
ENSMUSG00000030816	5879	6637	5787	7104	6892	6518	5636	5438	5579
ENSMUSG00000046262	0	0	0	0	0	0	0	0	0
ENSMUSG00000022353	4935	5193	4697	4553	4555	4408	4876	4890	5519
ENSMUSG00000022350	12269	13520	12340	12844	12799	12520	11120	11010	11118
ENSMUSG00000022351	11524	13370	14137	10595	11543	11291	11309	13163	12502
ENSMUSG00000074346	0	0	0	0	0	0	0	0	0
ENSMUSG00000022357	0	0	7	0	0	0	0	0	0
ENSMUSG00000022354	5170	6588	7264	6337	7023	6709	6943	6626	7057
ENSMUSG00000089377	0	0	0	0	0	0	0	0	0
ENSMUSG00000089376	0	0	0	0	0	0	0	0	0
ENSMUSG00000076038	1	1	1	1	1	1	1	1	1
ENSMUSG00000022359	1041	1444	1482	1317	1378	1331	1330	1289	1403
ENSMUSG00000089373	0	0	0	0	0	0	0	0	0
ENSMUSG00000089372	0	0	0	0	0	0	0	0	0
ENSMUSG00000089371	3	1	3	3	5	2	2	8	3
ENSMUSG00000089370	0	0	0	0	0	0	0	0	0
ENSMUSG00000105770	1	1	0	1	0	1	0	1	1
ENSMUSG00000105771	0	0	0	0	0	0	0	0	0
ENSMUSG00000105772	0	0	0	0	0	0	0	0	0
ENSMUSG00000105773	0	0	0	0	0	0	0	0	0
ENSMUSG00000105774	0	4	0	0	0	4	0	0	0
ENSMUSG00000105775	0	3	11	0	10	6	1	3	2
ENSMUSG00000105776	4	3	3	0	2	14	3	12	1
ENSMUSG00000105777	0	0	0	0	0	0	0	0	0
ENSMUSG00000105778	0	0	0	0	0	0	0	0	0
ENSMUSG00000105779	5	2	7	3	5	11	1	4	10
ENSMUSG00000086946	0	0	0	0	0	0	0	0	0
ENSMUSG00000039384	1745	1773	1970	1747	1879	1888	1600	1558	1768
ENSMUSG00000097706	10	15	20	28	0	0	13	14	6
ENSMUSG00000008540	306	336	431	273	375	345	402	348	483
ENSMUSG00000088028	0	0	0	0	0	0	0	0	0
ENSMUSG00000034863	3557	3855	3909	4033	3903	3707	3967	4000	4392
ENSMUSG00000088025	0	0	0	0	0	0	0	0	0
ENSMUSG00000088026	0	0	0	0	0	0	0	0	0
ENSMUSG00000088027	0	0	0	0	0	0	0	0	0
ENSMUSG00000034867	5966	6543	6533	7128	6792	6539	6313	6389	6501
ENSMUSG00000088021	0	0	0	0	0	0	0	0	0
ENSMUSG00000088022	0	2	3	0	0	0	0	0	0
ENSMUSG00000092848	0	0	0	0	0	0	0	0	0
ENSMUSG00000104731	0	0	0	0	0	0	0	0	0
ENSMUSG00000104730	0	0	0	0	0	0	0	0	0
ENSMUSG00000104191	0	0	0	0	0	0	0	0	0
ENSMUSG00000077633	0	0	0	0	0	0	0	0	0
ENSMUSG00000077630	0	0	0	0	0	0	0	0	0
ENSMUSG00000077637	15	18	12	8	16	11	13	17	6
ENSMUSG00000077635	0	0	0	0	0	0	0	0	0
ENSMUSG00000045795	725	778	818	792	1037	1035	706	700	731
ENSMUSG00000045794	0	0	0	0	0	0	0	0	0
ENSMUSG00000077639	2	1	4	5	1	4	2	1	0
ENSMUSG00000045790	864	968	728	642	726	652	886	777	801
ENSMUSG00000045792	0	0	0	0	0	0	0	0	0
ENSMUSG00000111043	0	0	0	0	0	0	0	0	4
ENSMUSG00000048155	0	0	0	0	0	0	0	0	0
ENSMUSG00000116118	0	0	1	0	0	0	0	0	0
ENSMUSG00000104739	0	0	0	0	0	0	0	0	0
ENSMUSG00000079685	2686	3332	2989	2358	2502	2392	3551	3827	3997
ENSMUSG00000102201	0	0	0	0	0	0	0	0	0
ENSMUSG00000102200	0	0	0	0	0	0	0	0	0
ENSMUSG00000102203	0	0	0	0	0	0	0	0	0
ENSMUSG00000102202	68	98	85	79	76	34	57	79	50
ENSMUSG00000102205	0	0	0	0	0	0	0	0	0
ENSMUSG00000102204	2	3	4	2	4	1	1	2	3
ENSMUSG00000102207	0	0	0	0	0	0	0	0	0
ENSMUSG00000102206	0	0	0	0	0	0	0	0	0
ENSMUSG00000102208	0	0	0	0	0	0	0	0	0
ENSMUSG00000116114	144	69	24	108	193	154	204	162	64
ENSMUSG00000089959	0	0	0	16	0	0	4	0	6
ENSMUSG00000089958	0	4	0	5	0	4	10	0	0
ENSMUSG00000089953	0	0	0	0	0	0	0	0	0
ENSMUSG00000089952	8	5	8	8	2	0	12	0	7
ENSMUSG00000089951	30	33	34	42	48	41	16	28	42
ENSMUSG00000089950	0	0	0	0	0	0	0	0	0
ENSMUSG00000089957	0	0	0	0	0	0	0	0	0
ENSMUSG00000089956	0	0	0	0	0	0	0	0	0
ENSMUSG00000116117	0	0	0	0	0	0	0	0	0
ENSMUSG00000092251	0	0	0	0	0	0	0	0	0
ENSMUSG00000006241	107	103	96	81	100	104	198	105	136
ENSMUSG00000027401	0	12	0	12	0	0	0	0	0
ENSMUSG00000042211	3268	3704	3646	4525	4605	4368	3232	3257	3312
ENSMUSG00000042210	729	877	887	818	887	727	1013	929	873
ENSMUSG00000042213	539	595	701	700	733	560	642	832	724
ENSMUSG00000042212	0	0	0	0	0	0	0	0	0
ENSMUSG00000042215	2185	2504	2353	2102	1947	2154	2435	2323	2447
ENSMUSG00000042216	68	35	70	49	63	81	118	79	91
ENSMUSG00000042219	0	0	0	0	0	0	0	0	0
ENSMUSG00000088548	0	0	0	0	0	0	0	0	0
ENSMUSG00000039878	0	4	0	0	0	0	0	0	0
ENSMUSG00000045248	1677	1732	1876	2055	1848	1959	1656	1643	1561
ENSMUSG00000114264	0	0	0	0	0	0	0	0	0
ENSMUSG00000114265	0	0	0	0	0	0	0	0	0
ENSMUSG00000114266	0	0	0	0	0	0	0	0	0
ENSMUSG00000114267	0	0	0	0	0	0	0	0	0
ENSMUSG00000114260	0	0	0	0	0	0	0	0	0
ENSMUSG00000114261	0	0	0	0	0	0	0	0	0
ENSMUSG00000114262	0	0	0	0	0	0	0	0	0
ENSMUSG00000114263	0	0	0	0	0	0	0	0	0
ENSMUSG00000032425	334	361	433	450	542	496	282	437	389
ENSMUSG00000114268	0	0	0	0	0	0	0	0	0
ENSMUSG00000032420	8015	8982	8818	8815	9164	8425	8932	9208	9236
ENSMUSG00000032423	26675	31060	32308	32972	34141	32919	26134	31988	32067
ENSMUSG00000032422	2459	2673	2992	2545	2709	2480	2580	2794	2850
ENSMUSG00000084828	0	0	0	0	0	0	0	0	0
ENSMUSG00000084829	0	0	0	0	0	0	0	0	0
ENSMUSG00000102779	0	0	5	0	0	0	0	0	0
ENSMUSG00000084822	0	0	4	5	8	0	0	0	0
ENSMUSG00000084823	0	0	0	0	0	0	0	0	0
ENSMUSG00000084824	2	3	0	0	0	0	0	7	0
ENSMUSG00000084825	0	0	0	0	0	0	0	0	0
ENSMUSG00000084826	0	0	4	0	0	0	4	0	4
ENSMUSG00000090270	0	0	0	0	0	0	0	0	0
ENSMUSG00000034432	5172	6103	6313	6016	6381	6395	5568	6060	5780
ENSMUSG00000090272	1548	1677	1694	5212	5453	5068	680	846	770
ENSMUSG00000079577	0	0	0	0	0	0	0	0	0
ENSMUSG00000079575	10232	11376	10855	12429	11742	12069	9926	11036	10848
ENSMUSG00000031143	2962	3148	3448	3254	3142	3297	2455	2770	3004
ENSMUSG00000079578	0	0	0	0	0	0	0	0	0
ENSMUSG00000031142	0	0	0	0	0	0	0	0	0
ENSMUSG00000044117	0	17	0	4	10	2	4	18	11
ENSMUSG00000083483	5	2	13	9	6	0	12	0	3
ENSMUSG00000090277	0	0	0	0	0	0	0	0	0
ENSMUSG00000058099	0	22	6	12	20	20	4	12	12
ENSMUSG00000041548	4444	4729	5155	5323	6002	5496	5125	5358	5377
ENSMUSG00000114702	0	0	0	0	0	0	0	0	0
ENSMUSG00000041544	4	0	0	0	8	0	12	0	0
ENSMUSG00000058093	608	640	825	694	937	752	498	637	654
ENSMUSG00000041540	152	124	65	28	73	47	92	90	94
ENSMUSG00000039138	0	0	0	0	0	0	0	0	0
ENSMUSG00000050645	0	0	0	0	0	0	0	0	0
ENSMUSG00000024598	0	0	0	0	0	0	0	0	4
ENSMUSG00000050641	0	0	0	0	0	0	0	0	0
ENSMUSG00000050640	4	0	0	0	8	0	0	8	0
ENSMUSG00000104141	0	0	0	0	0	0	0	0	0
ENSMUSG00000024592	220	266	253	203	261	303	242	240	204
ENSMUSG00000024593	28	22	22	24	52	59	20	16	39
ENSMUSG00000024590	7517	8416	9076	7292	7830	7444	8746	8783	9084
ENSMUSG00000024597	7998	8821	8425	7968	7824	7974	7240	8305	7824
ENSMUSG00000024594	1359	1644	1531	1536	1916	1507	1818	1700	1712
ENSMUSG00000070960	57	77	95	62	164	103	84	98	111
ENSMUSG00000105611	0	0	0	0	0	0	0	0	0
ENSMUSG00000104144	0	0	0	0	0	0	0	0	0
ENSMUSG00000019179	31604	38136	39747	35986	37731	36546	37393	37024	37377
ENSMUSG00000032301	8833	9629	11587	10694	12163	11541	9396	10152	10646
ENSMUSG00000104147	0	0	0	0	0	0	0	0	0
ENSMUSG00000114709	16	4	19	26	8	7	1	3	0
ENSMUSG00000075091	0	0	0	0	0	0	0	0	0
ENSMUSG00000075090	0	0	0	0	0	0	0	0	0
ENSMUSG00000075093	0	0	0	0	0	0	0	0	0
ENSMUSG00000075092	0	0	0	0	0	0	0	0	0
ENSMUSG00000075095	0	0	0	0	0	0	0	0	0
ENSMUSG00000075094	0	0	0	0	0	0	0	0	0
ENSMUSG00000075097	0	0	0	0	0	0	0	0	0
ENSMUSG00000075099	0	0	0	0	0	0	0	0	0
ENSMUSG00000057531	1280	1586	1409	1549	1556	1729	1469	1423	1464
ENSMUSG00000096465	0	0	0	0	0	0	0	0	0
ENSMUSG00000032305	851	931	1126	1081	1179	1087	905	1157	1146
ENSMUSG00000041895	3256	3608	2946	3466	3698	3402	3495	3577	3719
ENSMUSG00000092259	0	4	0	0	0	0	0	0	0
ENSMUSG00000041890	6923	7722	6377	7503	7263	6833	6846	7151	6746
ENSMUSG00000041891	7993	8469	8356	8893	8937	8835	7435	8536	7909
ENSMUSG00000036521	0	0	0	0	0	0	0	0	0
ENSMUSG00000083882	0	0	0	0	0	0	0	0	0
ENSMUSG00000083880	0	0	0	0	0	0	0	0	0
ENSMUSG00000083887	0	1	0	0	0	0	0	0	0
ENSMUSG00000083886	0	0	0	0	0	0	0	0	0
ENSMUSG00000083885	0	0	0	0	0	0	0	0	0
ENSMUSG00000116704	0	19	10	0	2	7	11	0	0
ENSMUSG00000047492	0	0	4	0	0	0	0	4	0
ENSMUSG00000083888	0	0	0	0	0	0	0	0	0
ENSMUSG00000047495	0	0	8	0	0	4	2	3	4
ENSMUSG00000047496	138	197	133	138	184	163	129	80	137
ENSMUSG00000047497	4	0	0	0	16	0	16	12	0
ENSMUSG00000056728	0	0	0	0	0	0	0	0	0
ENSMUSG00000051118	16	25	37	15	36	0	21	24	0
ENSMUSG00000051113	8	18	8	0	6	7	13	6	13
ENSMUSG00000051111	0	0	0	0	0	0	0	0	0
ENSMUSG00000056724	8346	8412	6709	9222	9107	8059	8539	8143	7679
ENSMUSG00000014837	926	1084	927	893	854	1049	1166	1103	1014
ENSMUSG00000000838	8809	9239	9469	10891	11492	11406	7655	9437	10147
ENSMUSG00000066113	0	4	5	0	0	0	0	0	0
ENSMUSG00000000295	1168	1686	1630	1560	1891	1466	1523	1620	1577
ENSMUSG00000066116	74	118	86	64	119	118	102	119	107
ENSMUSG00000082717	0	0	0	0	0	0	0	0	0
ENSMUSG00000057455	12	15	15	0	0	0	10	8	6
ENSMUSG00000057454	544	687	691	921	768	822	694	708	653
ENSMUSG00000057457	411	508	487	456	520	479	273	437	370
ENSMUSG00000024261	6	0	6	8	4	10	20	6	18
ENSMUSG00000098829	0	0	0	0	0	0	0	0	0
ENSMUSG00000098828	0	0	0	0	0	0	0	0	0
ENSMUSG00000085060	0	0	0	0	0	0	0	0	0
ENSMUSG00000085067	0	0	0	0	0	0	0	0	0
ENSMUSG00000085066	0	0	0	0	0	0	0	0	0
ENSMUSG00000082288	0	0	0	0	0	0	0	0	0
ENSMUSG00000082289	0	2	0	0	0	0	3	3	5
ENSMUSG00000082286	2155	2194	2174	2272	2342	2042	2402	2379	2338
ENSMUSG00000098820	0	0	0	0	0	0	0	0	0
ENSMUSG00000098823	0	0	0	0	0	0	0	0	0
ENSMUSG00000082285	0	0	0	0	0	0	0	0	0
ENSMUSG00000098825	0	0	0	0	0	0	0	0	0
ENSMUSG00000098824	3	2	2	2	2	3	3	0	2
ENSMUSG00000098827	0	0	0	0	0	0	0	0	0
ENSMUSG00000098826	0	0	0	0	0	0	0	0	0
ENSMUSG00000088460	0	0	0	0	0	0	0	0	0
ENSMUSG00000080613	0	0	0	0	2	0	1	0	0
ENSMUSG00000079605	658	581	826	628	670	528	702	642	656
ENSMUSG00000080610	4	6	1	4	4	7	3	5	3
ENSMUSG00000080616	0	0	0	0	0	0	0	0	0
ENSMUSG00000080615	1	1	1	1	1	1	1	1	1
ENSMUSG00000105552	77	98	84	128	100	114	82	93	94
ENSMUSG00000105455	0	0	0	0	0	0	0	0	0
ENSMUSG00000113092	0	0	0	0	0	0	0	0	0
ENSMUSG00000085395	168	248	173	189	153	171	134	141	211
ENSMUSG00000085394	0	0	0	0	0	0	0	0	0
ENSMUSG00000085397	3	14	0	3	0	2	0	9	0
ENSMUSG00000085396	3273	3458	3025	3299	3574	3366	3300	3507	3621
ENSMUSG00000085391	0	0	0	0	0	0	0	0	0
ENSMUSG00000085390	0	0	0	0	0	0	0	0	0
ENSMUSG00000085393	0	0	0	0	0	0	0	0	0
ENSMUSG00000085399	420	455	409	358	401	396	448	454	502
ENSMUSG00000085398	0	0	0	0	0	4	0	0	0
ENSMUSG00000082712	0	0	0	0	0	0	0	0	0
ENSMUSG00000098793	1	1	0	1	0	0	1	0	0
ENSMUSG00000082751	0	0	0	0	0	0	0	0	0
ENSMUSG00000082752	0	0	0	0	0	0	0	0	0
ENSMUSG00000098790	4	9	8	9	8	8	3	2	4
ENSMUSG00000098797	0	0	0	0	0	0	0	0	0
ENSMUSG00000098796	0	0	0	0	0	0	0	0	0
ENSMUSG00000098795	0	0	0	0	0	0	0	0	0
ENSMUSG00000098794	0	0	0	0	0	0	0	0	0
ENSMUSG00000082758	0	0	0	0	0	0	0	0	0
ENSMUSG00000082759	0	0	0	0	0	0	0	0	0
ENSMUSG00000098799	0	0	0	0	0	0	1	0	0
ENSMUSG00000098798	1	1	1	1	1	1	1	1	1
ENSMUSG00000065778	2	1	4	1	2	3	0	3	4
ENSMUSG00000065771	1	3	2	1	1	2	0	2	0
ENSMUSG00000065770	0	0	0	0	0	0	0	0	0
ENSMUSG00000065773	4	2	3	2	4	4	4	1	8
ENSMUSG00000089034	0	0	0	0	0	0	0	0	0
ENSMUSG00000089035	0	0	0	0	0	0	0	0	0
ENSMUSG00000089036	0	0	0	0	0	0	0	0	0
ENSMUSG00000089037	0	0	0	0	0	0	0	0	0
ENSMUSG00000089030	0	0	0	0	0	0	0	0	0
ENSMUSG00000089033	0	0	0	0	0	0	0	0	0
ENSMUSG00000089038	0	0	0	0	0	0	0	0	0
ENSMUSG00000089039	0	0	0	0	0	0	0	0	0
ENSMUSG00000106069	0	0	0	0	0	0	0	0	0
ENSMUSG00000106068	0	1	0	0	0	0	0	0	0
ENSMUSG00000057181	1333	1653	1174	1456	1609	1401	1272	1451	1548
ENSMUSG00000106061	0	0	0	0	0	0	0	0	0
ENSMUSG00000106060	0	0	0	0	0	0	0	0	0
ENSMUSG00000106063	0	0	0	0	0	0	0	0	0
ENSMUSG00000106062	4	0	6	8	0	4	0	0	4
ENSMUSG00000106065	0	0	0	0	0	0	0	0	0
ENSMUSG00000106064	0	0	0	0	0	0	0	0	0
ENSMUSG00000106067	58	69	42	46	66	53	72	51	65
ENSMUSG00000106066	0	0	0	0	0	0	0	0	0
ENSMUSG00000061469	0	0	0	0	0	0	0	0	0
ENSMUSG00000094745	0	0	0	0	0	0	0	0	0
ENSMUSG00000094746	0	0	0	0	0	0	0	0	0
ENSMUSG00000094747	0	0	0	0	0	0	0	0	0
ENSMUSG00000094743	0	0	0	0	0	0	0	0	0
ENSMUSG00000061461	707	858	829	817	661	689	928	911	913
ENSMUSG00000116212	0	0	0	0	0	0	0	0	0
ENSMUSG00000061462	0	0	0	0	25	41	10	0	8
ENSMUSG00000094748	0	0	0	0	0	0	0	0	0
ENSMUSG00000093918	0	0	0	0	0	0	0	0	0
ENSMUSG00000093919	0	0	0	0	6	4	0	2	2
ENSMUSG00000093914	0	0	0	0	0	0	0	0	0
ENSMUSG00000093915	0	0	0	0	0	0	0	0	0
ENSMUSG00000093916	0	4	0	8	0	0	0	0	0
ENSMUSG00000093917	0	0	0	0	0	0	0	0	0
ENSMUSG00000093910	9	8	0	0	0	4	8	0	0
ENSMUSG00000093912	0	0	0	0	0	0	0	0	0
ENSMUSG00000093913	3	2	2	0	0	0	0	0	0
ENSMUSG00000016528	6389	7356	7920	7655	7713	8046	6411	6922	7580
ENSMUSG00000016529	0	0	0	0	0	0	0	0	0
ENSMUSG00000016526	882	869	927	1019	1037	872	882	935	811
ENSMUSG00000016524	0	0	0	0	0	0	0	0	0
ENSMUSG00000016520	2170	2630	2048	2313	2526	2315	2368	2178	2235
ENSMUSG00000081221	14149	15742	15889	15483	16456	15788	16389	14624	14308
ENSMUSG00000081220	0	0	0	0	0	0	0	0	0
ENSMUSG00000081223	12	8	0	10	7	6	3	10	10
ENSMUSG00000081222	0	0	0	0	0	0	0	0	0
ENSMUSG00000081225	0	0	0	0	0	0	0	0	0
ENSMUSG00000081224	0	0	0	0	0	0	0	0	0
ENSMUSG00000081227	6	0	14	4	12	6	14	4	4
ENSMUSG00000081226	0	0	0	0	0	0	0	2	0
ENSMUSG00000081229	0	0	0	0	0	0	0	0	0
ENSMUSG00000081228	4	10	15	5	16	25	4	9	12
ENSMUSG00000085931	0	0	0	0	0	0	0	0	0
ENSMUSG00000085933	0	0	0	0	0	0	0	0	0
ENSMUSG00000085932	0	0	0	0	4	0	0	0	4
ENSMUSG00000085934	0	0	0	0	0	0	0	0	0
ENSMUSG00000085937	0	0	0	0	0	0	0	0	0
ENSMUSG00000085936	24	22	22	3	4	24	0	12	6
ENSMUSG00000053600	565	578	734	674	690	615	606	630	641
ENSMUSG00000085938	0	0	0	0	0	0	0	0	0
ENSMUSG00000092385	0	0	0	0	0	0	0	0	0
ENSMUSG00000053603	0	0	14	0	6	0	0	7	0
ENSMUSG00000053604	2740	3490	3488	2830	3125	3025	3253	3214	3408
ENSMUSG00000091215	0	0	3	0	0	0	0	0	0
ENSMUSG00000083579	2	13	3	14	7	12	11	2	2
ENSMUSG00000091216	0	0	0	0	0	0	0	0	0
ENSMUSG00000091212	0	0	0	0	0	0	0	0	0
ENSMUSG00000083573	0	0	0	0	0	0	0	0	0
ENSMUSG00000083572	0	0	0	0	0	0	0	0	0
ENSMUSG00000083570	0	0	0	0	0	0	0	0	0
ENSMUSG00000083577	0	0	0	0	0	0	0	0	0
ENSMUSG00000083576	0	0	0	0	0	0	0	0	0
ENSMUSG00000083574	0	0	0	0	0	0	0	0	0
ENSMUSG00000102453	0	0	0	0	0	0	0	0	0
ENSMUSG00000112107	0	0	0	0	0	0	0	0	0
ENSMUSG00000046101	0	11	0	0	10	0	0	0	7
ENSMUSG00000116684	4	0	0	0	0	0	0	0	0
ENSMUSG00000105452	14	12	16	14	15	12	6	6	12
ENSMUSG00000110956	0	0	0	0	0	0	0	0	0
ENSMUSG00000099049	0	0	0	0	0	0	0	0	0
ENSMUSG00000105288	8	4	3	10	2	5	5	2	3
ENSMUSG00000110952	0	0	0	0	0	0	0	0	0
ENSMUSG00000110953	0	0	0	0	0	0	0	0	0
ENSMUSG00000110950	0	26	0	0	0	0	3	0	0
ENSMUSG00000036138	2595	2883	2917	2902	3527	3162	2562	2730	2704
ENSMUSG00000099041	79	79	77	33	182	73	121	106	146
ENSMUSG00000099042	0	0	0	0	0	0	0	0	0
ENSMUSG00000099043	1	0	1	0	1	0	2	1	0
ENSMUSG00000099045	0	0	0	2	0	0	0	0	0
ENSMUSG00000036131	4	0	0	0	0	0	0	0	0
ENSMUSG00000110959	0	0	0	0	0	0	0	0	0
ENSMUSG00000106990	541	532	696	601	661	634	549	593	617
ENSMUSG00000088302	0	0	0	0	0	0	0	5	0
ENSMUSG00000107000	50	73	98	74	97	66	68	105	68
ENSMUSG00000100057	0	0	0	0	0	0	0	0	0
ENSMUSG00000100054	0	0	0	0	0	0	0	0	0
ENSMUSG00000100055	0	0	0	0	0	0	0	0	0
ENSMUSG00000107004	0	0	0	0	0	0	0	0	0
ENSMUSG00000100053	0	0	0	0	0	0	0	0	0
ENSMUSG00000107006	0	0	2	0	0	0	0	2	0
ENSMUSG00000100051	0	0	0	0	0	0	0	0	0
ENSMUSG00000107008	0	0	1	0	0	0	0	0	0
ENSMUSG00000078307	6	4	12	0	0	4	12	4	4
ENSMUSG00000078302	24	8	4	4	8	0	7	0	2
ENSMUSG00000078300	9949	10778	10731	10989	11667	11116	11478	10148	10390
ENSMUSG00000100059	0	0	0	0	0	0	0	0	0
ENSMUSG00000051934	2586	2656	2692	2794	2791	2791	2483	2656	2940
ENSMUSG00000049038	231	216	325	247	258	205	221	226	210
ENSMUSG00000051936	0	0	0	0	0	0	0	0	0
ENSMUSG00000096638	0	0	2	0	0	0	0	0	0
ENSMUSG00000096639	0	0	0	0	0	0	0	0	0
ENSMUSG00000032080	26	20	36	24	10	18	11	24	0
ENSMUSG00000096632	0	0	0	0	0	0	0	0	0
ENSMUSG00000096633	3	0	0	0	0	0	0	0	1
ENSMUSG00000096630	0	0	0	0	0	0	0	0	0
ENSMUSG00000096631	0	0	0	0	0	0	0	0	0
ENSMUSG00000096634	0	0	0	0	0	0	0	0	0
ENSMUSG00000096635	0	0	0	0	0	0	0	0	0
ENSMUSG00000052426	0	0	0	0	0	0	0	4	0
ENSMUSG00000037669	3195	3613	3814	3321	3452	3402	3179	3397	3227
ENSMUSG00000064689	0	0	0	0	0	0	0	0	0
ENSMUSG00000097328	27	0	24	19	0	12	0	1	0
ENSMUSG00000037664	10	0	0	0	0	0	0	12	0
ENSMUSG00000097326	0	0	0	0	0	0	0	0	0
ENSMUSG00000097325	10	5	7	13	4	13	6	21	0
ENSMUSG00000097324	0	0	0	0	0	0	0	4	0
ENSMUSG00000097323	4	6	4	0	4	10	0	4	8
ENSMUSG00000097322	0	0	0	4	4	2	4	15	2
ENSMUSG00000097321	15	12	17	6	36	18	7	24	11
ENSMUSG00000097320	69	80	122	94	95	99	114	77	119
ENSMUSG00000092748	0	0	0	0	0	0	0	0	0
ENSMUSG00000015476	14	0	19	0	0	8	0	6	7
ENSMUSG00000116681	0	0	0	0	0	0	0	0	0
ENSMUSG00000092743	0	0	0	0	0	0	0	0	0
ENSMUSG00000092741	0	0	0	0	0	0	0	0	0
ENSMUSG00000092746	1	2	2	0	0	0	2	2	2
ENSMUSG00000092747	0	0	0	0	0	0	0	0	0
ENSMUSG00000092745	1	1	1	1	1	1	1	1	1
ENSMUSG00000111339	0	1	0	1	1	1	1	1	4
ENSMUSG00000111338	0	0	0	0	0	0	0	0	0
ENSMUSG00000096988	16	14	19	26	13	13	54	57	19
ENSMUSG00000111330	0	2	2	0	0	0	1	2	0
ENSMUSG00000111333	0	0	0	0	0	0	0	0	0
ENSMUSG00000111335	0	0	0	0	0	0	0	0	0
ENSMUSG00000111334	6	2	4	1	4	4	4	8	4
ENSMUSG00000096982	0	0	0	0	0	0	0	0	0
ENSMUSG00000111336	2	0	0	0	0	0	0	4	0
ENSMUSG00000039716	5	2	25	6	0	13	4	25	26
ENSMUSG00000039717	9	6	4	0	0	8	0	2	8
ENSMUSG00000039714	45	23	41	52	63	31	24	36	37
ENSMUSG00000039715	1093	1185	1098	965	1234	1366	1320	1061	1032
ENSMUSG00000039713	680	739	743	751	736	681	886	879	895
ENSMUSG00000039710	0	0	0	0	0	0	0	0	0
ENSMUSG00000090674	618	629	842	763	857	709	741	691	1051
ENSMUSG00000090675	0	0	0	0	0	0	0	0	0
ENSMUSG00000101093	0	0	0	0	0	0	0	0	0
ENSMUSG00000101092	0	0	0	0	0	0	0	0	0
ENSMUSG00000101095	0	0	0	0	0	0	0	0	0
ENSMUSG00000101094	0	0	0	0	0	0	0	0	0
ENSMUSG00000101097	0	0	0	0	0	0	0	0	0
ENSMUSG00000101096	0	0	0	0	0	0	0	0	0
ENSMUSG00000113799	0	0	0	0	0	0	0	0	0
ENSMUSG00000113798	0	0	3	0	0	1	1	0	2
ENSMUSG00000082619	0	0	0	0	0	0	0	0	0
ENSMUSG00000094571	0	0	0	0	0	0	0	0	0
ENSMUSG00000113791	0	0	0	0	0	0	0	0	0
ENSMUSG00000113790	0	0	0	0	0	0	0	0	0
ENSMUSG00000113793	0	0	0	0	0	0	0	0	0
ENSMUSG00000113792	0	4	0	0	0	0	8	0	0
ENSMUSG00000113795	0	0	0	0	0	0	0	0	1
ENSMUSG00000113794	0	0	0	0	0	0	0	0	0
ENSMUSG00000113797	0	0	0	0	0	0	0	0	0
ENSMUSG00000078813	716	791	838	875	828	744	714	733	887
ENSMUSG00000115829	3	6	2	17	18	10	13	10	13
ENSMUSG00000115828	0	0	0	0	0	0	0	0	0
ENSMUSG00000092298	0	0	0	0	0	0	0	0	0
ENSMUSG00000067047	0	0	0	0	0	0	0	0	0
ENSMUSG00000015766	14402	15558	14759	15829	16049	15579	12694	14237	13769
ENSMUSG00000067049	4	8	3	0	2	8	0	0	5
ENSMUSG00000092295	0	0	0	0	0	0	0	0	0
ENSMUSG00000092296	0	0	0	0	0	0	0	0	0
ENSMUSG00000115822	0	0	0	0	0	0	0	0	0
ENSMUSG00000092290	0	0	0	0	0	0	0	0	0
ENSMUSG00000115824	0	0	0	0	0	0	0	0	0
ENSMUSG00000019433	4617	5534	5782	5382	5136	5686	5601	5910	5892
ENSMUSG00000092293	0	0	0	0	0	0	0	0	0
ENSMUSG00000115793	35	53	39	20	46	27	34	47	34
ENSMUSG00000115792	0	0	0	0	0	0	0	0	0
ENSMUSG00000115791	0	0	0	0	0	0	0	0	0
ENSMUSG00000115790	0	0	0	0	0	0	0	0	0
ENSMUSG00000115797	0	0	0	0	0	0	0	0	0
ENSMUSG00000115796	0	0	0	0	0	0	0	0	0
ENSMUSG00000115795	0	0	0	0	0	0	0	0	0
ENSMUSG00000115794	0	0	0	0	0	0	0	0	0
ENSMUSG00000115799	0	0	0	0	0	0	0	0	0
ENSMUSG00000115798	1	1	1	1	1	1	1	1	1
ENSMUSG00000073207	0	0	0	0	0	0	0	0	0
ENSMUSG00000056043	75	51	64	78	43	27	34	64	32
ENSMUSG00000112448	0	0	0	0	0	0	0	0	0
ENSMUSG00000112449	4630	5921	4942	4382	6243	3782	4161	4927	5844
ENSMUSG00000112446	0	0	0	0	0	0	0	0	0
ENSMUSG00000112447	0	0	0	0	0	0	0	0	0
ENSMUSG00000112444	0	0	0	0	0	0	0	0	0
ENSMUSG00000112445	0	0	0	0	0	0	0	0	0
ENSMUSG00000112442	0	6	2	0	0	0	0	10	0
ENSMUSG00000112443	0	0	0	0	0	0	0	0	0
ENSMUSG00000090053	8	0	0	0	4	0	0	0	0
ENSMUSG00000112441	1	0	3	16	8	6	2	4	4
ENSMUSG00000031543	67	64	55	80	99	87	102	99	109
ENSMUSG00000050323	616	734	837	737	857	709	698	764	873
ENSMUSG00000000440	0	4	0	0	0	0	4	6	0
ENSMUSG00000000441	6441	6833	6726	6603	7216	6802	6379	6715	6183
ENSMUSG00000055134	10	27	18	28	30	20	51	85	57
ENSMUSG00000031546	2395	2731	2977	2304	2781	2855	2508	2535	2488
ENSMUSG00000031545	13329	14590	16241	14958	15140	15484	14640	14692	14400
ENSMUSG00000055137	2	20	27	8	17	28	4	14	16
ENSMUSG00000055138	0	0	0	0	0	0	0	0	0
ENSMUSG00000050328	0	0	0	0	0	0	0	0	0
ENSMUSG00000031548	201	105	196	196	161	155	177	160	161
ENSMUSG00000071591	0	0	0	0	0	0	0	0	0
ENSMUSG00000097589	742	813	820	765	777	904	574	703	796
ENSMUSG00000106843	0	0	8	0	10	0	0	0	0
ENSMUSG00000106841	0	0	0	0	0	0	0	0	0
ENSMUSG00000097580	0	0	4	0	6	0	0	0	0
ENSMUSG00000106847	685	753	653	783	770	692	580	664	821
ENSMUSG00000106846	0	0	0	0	0	0	0	0	0
ENSMUSG00000097585	0	13	5	2	0	13	12	7	9
ENSMUSG00000097584	0	0	0	0	2	0	0	0	0
ENSMUSG00000062175	1514	1559	1567	1255	1366	1413	1292	1629	1431
ENSMUSG00000091989	113	149	149	210	194	149	111	181	114
ENSMUSG00000025979	3206	3561	4066	3380	4224	3750	3194	3950	3724
ENSMUSG00000025978	0	7	0	16	0	0	5	0	0
ENSMUSG00000025977	0	0	0	0	0	0	0	0	0
ENSMUSG00000091987	0	0	0	0	0	0	0	0	0
ENSMUSG00000102196	0	0	0	0	0	0	0	0	0
ENSMUSG00000030209	0	0	8	0	0	0	0	0	6
ENSMUSG00000025971	709	827	946	892	846	862	766	857	744
ENSMUSG00000086889	24	13	30	16	29	23	18	19	20
ENSMUSG00000056445	370	428	560	331	424	322	333	453	489
ENSMUSG00000021087	136	193	163	0	0	151	120	209	192
ENSMUSG00000026283	2456	2830	2852	3001	3015	3277	2235	2592	2371
ENSMUSG00000082197	0	2	4	0	4	2	0	0	0
ENSMUSG00000021081	0	0	0	0	0	0	0	0	0
ENSMUSG00000022191	8583	9787	9407	9294	9460	9923	7978	8322	8341
ENSMUSG00000090584	0	0	0	0	0	0	0	0	0
ENSMUSG00000090585	0	0	0	0	0	0	0	0	0
ENSMUSG00000022194	6169	7035	7208	6736	7262	6178	5347	6778	6517
ENSMUSG00000022195	2497	3214	2686	2648	3040	2803	2397	2821	2683
ENSMUSG00000022197	12	18	0	30	16	14	24	19	14
ENSMUSG00000022199	68	71	72	0	0	55	43	67	52
ENSMUSG00000093167	1	1	1	2	2	1	1	1	1
ENSMUSG00000093161	0	0	0	0	0	0	0	0	0
ENSMUSG00000079177	0	0	0	0	0	0	0	0	0
ENSMUSG00000090588	0	0	1	0	0	0	0	0	0
ENSMUSG00000090589	0	0	0	0	0	0	0	0	0
ENSMUSG00000105576	0	0	0	0	0	0	0	0	0
ENSMUSG00000105577	0	0	0	0	0	0	0	0	0
ENSMUSG00000105574	0	0	0	0	0	0	0	0	0
ENSMUSG00000105575	0	0	0	0	0	0	0	0	0
ENSMUSG00000105572	179	107	126	174	136	174	88	144	154
ENSMUSG00000105573	0	0	0	0	0	0	0	0	0
ENSMUSG00000105570	0	4	2	8	4	0	0	4	3
ENSMUSG00000105571	0	0	0	0	0	0	0	0	0
ENSMUSG00000116808	0	0	0	0	0	0	0	0	0
ENSMUSG00000105578	0	0	0	0	0	0	0	0	0
ENSMUSG00000105579	0	0	0	0	0	0	0	0	0
ENSMUSG00000103938	0	0	0	0	0	0	0	0	0
ENSMUSG00000110171	0	0	0	0	0	0	0	0	0
ENSMUSG00000110172	0	0	0	0	0	0	0	0	0
ENSMUSG00000110173	0	0	0	0	0	0	0	0	0
ENSMUSG00000118369	6	8	15	16	20	15	14	20	20
ENSMUSG00000110175	0	0	0	0	4	0	2	0	0
ENSMUSG00000110176	0	0	0	0	0	0	0	0	0
ENSMUSG00000110177	0	0	0	0	0	0	0	0	0
ENSMUSG00000118365	0	0	3	0	0	0	0	0	12
ENSMUSG00000097738	0	0	0	0	0	0	0	0	4
ENSMUSG00000118367	0	0	0	0	0	0	0	0	0
ENSMUSG00000118366	2	0	0	0	4	0	0	0	0
ENSMUSG00000103934	0	0	0	0	0	0	0	0	0
ENSMUSG00000103935	0	0	0	0	0	0	0	0	0
ENSMUSG00000103936	0	0	0	0	0	0	0	0	0
ENSMUSG00000118362	0	0	0	0	5	0	3	0	6
ENSMUSG00000065601	0	0	0	0	0	0	0	0	0
ENSMUSG00000059142	683	827	770	782	800	728	628	742	665
[truncated: 53,402 more rows]
